# Supplementary material for: Hypertension and Obesity in Dakar, Senegal
Source: PLoS One. 2016 Sep 13;11(9):e0161544. doi: 10.1371/journal.pone.0161544 (PMC5021383; doi:10.1371/journal.pone.0161544)
Supplement: S1 File — (XLSX) [file pone.0161544.s001.xlsx]

## Sheet: Feuil1
Number	Sex	GPSex	Real Age	HTN Awarns	HTN Treated	Doctor Visit Bin	Systolic1	Diastolic1	Systolic2	Diastolic2	Systolic Combined	Diastolic Combined	HTN Binary	HTN Controled	Weight	Height	BMI	BMI 4 Class	BMI Obesity	WC	WC Binary	WHTR	WHTRBin
1	F	1	23	0	0	1	105	64	97	58	101	61	0	0	52.9	172.1	17.8605	1	0	63.1	0	0.366647	0
2	H	0	26	0	0	0	101	72	98	69	99.5	70.5	0	0	79.7	190	22.0776	2	0	86	0	0.452632	0
3	H	0	26	0	0	0	123	91	121	86	122	88.5	0	0	57.2	176	18.4659	1	0	75	0	0.426136	0
4	H	0	59	1	0	0	145	80	134	105	139.5	92.5	1	0	98.4	183.4	29.2548	3	0	107.6	1	0.586696	1
5	H	0	29	0	0	0	103	73	115	81	109	77	0	0	70.4	178.4	22.1199	2	0	78.6	0	0.440583	0
6	F	1	31	0	0	0	109	76	113	86	111	81	0	0	67.1	169	23.4936	2	0	69	0	0.408284	0
7	F	1	46	0	0	1	120	82	108	71	114	76.5	0	0	63.6	164.2	23.5891	2	0	88.1	1	0.536541	1
8	H	0	46	0	0	1	112	77	110	69	111	73	0	0	70.4	181.6	21.3472	2	0	76.3	0	0.420154	0
9	H	0	28	0	0	0	131	100	110	88	120.5	94	1	0	53.2	167.4	18.9846	2	0	65.8	0	0.39307	0
10	H	0	30	0	0	0	118	77	115	81	116.5	79	0	0	109.1	183.4	32.4359	4	1	103.2	1	0.562704	1
11	H	0	33	0	0	0	113	85	110	72	111.5	78.5	0	0	57.9	181	17.6735	1	0	67.8	0	0.374586	0
12	F	1	28	0	0	1	119	85	124	85	121.5	85	0	0	56.3	164	20.9325	2	0	75	0	0.457317	0
13	F	1	34	0	0	1	112	79	117	67	114.5	73	0	0	92.4	165	33.9394	4	1	104.4	1	0.632727	1
14	F	1	57	1	0	0	144	94	139	91	141.5	92.5	1	0	66.5	160.4	25.8472	3	0	90.1	1	0.561721	1
15	H	0	29	0	0	0	122	99	116	89	119	94	1	0	80.5	194	21.3891	2	0	80	0	0.412371	0
16	H	0	26	0	0	1	100	50	110	70	105	60	0	0	58	177	18.5132	2	0	76	0	0.429379	0
17	F	1	77	1	1	1	120	70	120	60	120	65	1	1	70	168	24.8016	2	0	102	1	0.607143	1
18	F	1	29	0	0	0	100	60	100	70	100	65	0	0	74	178	23.3556	2	0	95	1	0.533708	1
19	H	0	30	0	0	0	100	60	100	60	100	60	0	0	65	182	19.6232	2	0	75	0	0.412088	0
20	F	1	23	0	0	1	110	80	110	80	110	80	0	0	54	162	20.5761	2	0	67	0	0.41358	0
21	F	1	43	0	0	1	120	90	110	90	115	90	1	0	77	160	30.0781	4	1	97	1	0.60625	1
22	F	1	36	0	0	1	100	70	100	70	100	70	0	0	47	166	17.0562	1	0	70	0	0.421687	0
23	H	0	23	0	0	1	110	70	90	70	100	70	0	0	56	178	17.6745	1	0	70	0	0.393258	0
24	H	0	33	0	0	1	120	80	120	80	120	80	0	0	78	175	25.4694	3	0	82	0	0.468571	0
25	H	0	66	1	1	0	178	95	160	80	169	87.5	1	0	103	183	30.7564	4	1	131	1	0.715847	1
26	H	0	44	0	0	1	180	80	130	90	155	85	1	0	76	177	24.2587	2	0	79	0	0.446328	0
27	H	0	59	0	0	1	150	80	130	90	140	85	1	0	61	178	19.2526	2	0	93	0	0.522472	1
28	H	0	20	0	0	1	120	60	110	70	115	65	0	0	62	170	21.4533	2	0	72	0	0.423529	0
29	H	0	40	0	0	1	120	70	130	70	125	70	0	0	81	182	24.4536	2	0	88	0	0.483516	0
30	H	0	75	0	0	1	130	90	130	80	130	85	0	0	45	176	14.5274	1	0	90	0	0.511364	1
31	H	0	39	0	0	1	130	90	120	90	125	90	1	0	72	183	21.4996	2	0	82	0	0.448087	0
32	H	0	28	0	0	1	120	70	120	60	120	65	0	0	63	189	17.6367	1	0	75	0	0.396825	0
33	F	1	22	0	0	1	130	80	130	90	130	85	0	0	82	175	26.7755	3	0	90	1	0.514286	1
34	F	1	26	0	0	1	110	70	100	70	105	70	0	0	60	165	22.0386	2	0	70	0	0.424242	0
35	H	0	47	0	0	1	90	70	100	70	95	70	0	0	48	183	14.3331	1	0	87	0	0.47541	0
36	H	0	38	0	0	1	150	80	140	90	145	85	1	0	81	188	22.9176	2	0	90	0	0.478723	0
37	F	1	56	0	0	1	126	79	117	87	121.5	83	0	0	56.1	160	21.9141	2	0	89	1	0.55625	1
38	F	1	58	0	0	1	138	90	104	73	121	81.5	0	0	69.7	160	27.2266	3	0	100	1	0.625	1
39	H	0	23	0	0	1	134	109	116	68	125	88.5	0	0	60	163	22.5827	2	0	77.5	0	0.47546	0
40	H	0	23	0	0	0	120	81	111	77	115.5	79	0	0	56.9	180	17.5617	1	0	79	0	0.438889	0
41	F	1	62	0	0	1	132	84	131	86	131.5	85	0	0	101.4	168	35.9269	4	1	108	1	0.642857	1
42	F	1	43	0	0	1	107	74	101	74	104	74	0	0	65.3	162	24.8819	2	0	88	1	0.54321	1
43	H	0	29	0	0	1	112	74	115	78	113.5	76	0	0	67	181	20.4511	2	0	72	0	0.39779	0
44	H	0	28	0	0	0	122	76	125	81	123.5	78.5	0	0	54.7	165	20.0918	2	0	71	0	0.430303	0
45	F	1	30	0	0	1	94	74	98	71	96	72.5	0	0	60.1	160	23.4766	2	0	84	0	0.525	1
46	F	1	28	0	0	0	96	63	91	68	93.5	65.5	0	0	34.3	150	15.2444	1	0	66	0	0.44	0
47	F	1	20	0	0	0	105	66	108	63	106.5	64.5	0	0	51.2	155	21.3111	2	0	72	0	0.464516	0
48	F	1	35	0	0	1	111	68	125	69	118	68.5	0	0	51.3	160	20.0391	2	0	83	0	0.51875	1
49	F	1	41	0	0	1	107	73	107	76	107	74.5	0	0	61	155	25.3902	3	0	77	0	0.496774	0
50	F	1	29	0	0	1	108	74	103	70	105.5	72	0	0	66.7	155	27.7627	3	0	85	0	0.548387	1
51	F	1	31	0	0	0	116	87	112	78	114	82.5	0	0	64	172	21.6333	2	0	74	0	0.430233	0
52	H	0	31	0	0	0	112	76	116	79	114	77.5	0	0	75	189	20.9961	2	0	72	0	0.380952	0
53	F	1	28	0	0	1	117	100	126	96	121.5	98	1	0	59	176	19.047	2	0	76	0	0.431818	0
54	H	0	37	0	0	1	127	83	133	90	130	86.5	0	0	75.4	188	21.3332	2	0	82	0	0.43617	0
55	F	1	23	0	0	1	103	78	121	100	112	89	0	0	84	170	29.0657	3	0	99	1	0.582353	1
56	F	1	45	0	0	1	124	81	134	81	129	81	0	0	75	169	26.2596	3	0	85	0	0.502959	1
57	H	0	28	0	0	1	125	88	111	81	118	84.5	0	0	61.7	180	19.0432	2	0	69	0	0.383333	0
58	H	0	26	0	0	1	126	75	130	76	128	75.5	0	0	78.4	180	24.1975	2	0	77	0	0.427778	0
59	H	0	30	0	0	1	121	78	133	79	127	78.5	0	0	63.6	168	22.534	2	0	83	0	0.494048	0
60	F	1	21	0	0	1	101	75	106	81	103.5	78	0	0	51	160	19.9219	2	0	62	0	0.3875	0
61	F	1	42	0	0	1	116	83	125	85	120.5	84	0	0	73.5	165	26.9972	3	0	80	0	0.484848	0
62	F	1	34	0	0	1	113	84	129	85	121	84.5	0	0	67.5	176	21.7911	2	0	89	1	0.505682	1
63	H	0	43	0	0	0	124	92	121	91	122.5	91.5	1	0	69	185	20.1607	2	0	74	0	0.4	0
64	H	0	54	0	0	1	108	69	110	70	109	69.5	0	0	76	184	22.448	2	0	85	0	0.461957	0
65	H	0	58	0	0	0	106	70	117	75	111.5	72.5	0	0	92	193	24.6986	2	0	95	0	0.492228	0
66	F	1	44	0	0	1	131	93	135	97	133	95	1	0	58	170	20.0692	2	0	84	0	0.494118	0
67	F	1	30	0	0	1	93	65	100	62	96.5	63.5	0	0	70	164	26.0262	3	0	84	0	0.512195	1
68	F	1	53	1	0	1	156	112	148	97	152	104.5	1	0	86	174	28.4053	3	0	109	1	0.626437	1
69	F	1	47	0	0	1	95	66	101	71	98	68.5	0	0	65	169	22.7583	2	0	87	0	0.514793	1
70	F	1	29	0	0	0	134	84	116	79	125	81.5	0	0	86	170	29.7578	3	0	94	1	0.552941	1
71	H	0	35	0	0	0	140	94	147	98	143.5	96	1	0	76	184	22.448	2	0	84	0	0.456522	0
72	H	0	40	0	0	0	106	62	98	65	102	63.5	0	0	70	165	25.7117	3	0	79	0	0.478788	0
73	H	0	47	0	0	1	220	156	210	140	215	148	1	0	97	187	27.7389	3	0	102	1	0.545455	1
74	H	0	27	0	0	0	141	97	127	77	134	87	0	0	83	185	24.2513	2	0	83	0	0.448649	0
75	H	0	78	1	1	1	123	99	130	90	126.5	94.5	1	0	66	176	21.3068	2	0	83	0	0.471591	0
76	H	0	36	0	0	1	125	93	129	95	127	94	1	0	68	170	23.5294	2	0	87	0	0.511765	1
77	F	1	24	0	0	1	104	69	110	87	107	78	0	0	60	161	23.1473	2	0	79	0	0.490683	0
78	H	0	32	0	0	0	108	70	106	70	107	70	0	0	64.6	175	21.0939	2	0	76	0	0.434286	0
79	H	0	50	0	0	0	126	85	124	75	125	80	0	0	62.1	170	21.4879	2	0	83	0	0.488235	0
80	F	1	40	0	0	1	123	93	123	74	123	83.5	0	0	87.7	168	31.0728	4	1	98	1	0.583333	1
81	F	1	45	0	0	0	150	93	172	97	161	95	1	0	77.6	159	30.695	4	1	96	1	0.603774	1
82	F	1	67	1	1	1	144	97	155	96	149.5	96.5	1	0	94.8	168	33.5884	4	1	110	1	0.654762	1
83	H	0	78	1	1	1	178	85	179	84	178.5	84.5	1	0	85	175	27.7551	3	0	104	1	0.594286	1
84	H	0	20	0	0	0	158	89	139	73	148.5	81	1	0	62.9	178	19.8523	2	0	69	0	0.38764	0
85	H	0	45	0	0	0	126	82	133	83	129.5	82.5	0	0	76.4	185	22.3229	2	0	87	0	0.47027	0
86	H	0	37	0	0	0	115	75	122	70	118.5	72.5	0	0	77.1	186	22.2858	2	0	85	0	0.456989	0
87	H	0	28	0	0	0	117	52	111	59	114	55.5	0	0	65	175	21.2245	2	0	91	0	0.52	1
88	F	1	28	0	0	1	104	53	101	59	102.5	56	0	0	38.3	156	15.738	1	0	59	0	0.378205	0
89	F	1	47	0	0	1	117	79	117	74	117	76.5	0	0	59.8	170	20.692	2	0	87	0	0.511765	1
90	F	1	57	1	1	1	161	114	185	110	173	112	1	0	87.6	165	32.1763	4	1	105	1	0.636364	1
91	F	1	30	0	0	0	114	67	125	75	119.5	71	0	0	64.6	162	24.6152	2	0	87	0	0.537037	1
92	F	1	55	0	0	1	132	77	131	97	131.5	87	0	0	85.5	188	24.1908	2	0	99	1	0.526596	1
93	H	0	54	0	0	1	111	66	113	70	112	68	0	0	92.7	186	26.795	3	0	102	1	0.548387	1
94	F	1	25	0	0	1	120	74	104	52	112	63	0	0	51.3	168	18.176	1	0	78	0	0.464286	0
95	H	0	31	0	0	1	122	91	130	72	126	81.5	0	0	110.4	182	33.3293	4	1	103	1	0.565934	1
96	F	1	30	0	0	1	111	77	110	75	110.5	76	0	0	56	169	19.6072	2	0	78	0	0.461538	0
97	F	1	51	0	0	0	183	100	207	117	195	108.5	1	0	97.1	165	35.6657	4	1	120	1	0.727273	1
98	H	0	30	0	0	0	129	83	145	97	137	90	1	0	76.2	173	25.4603	3	0	88	0	0.508671	1
99	H	0	33	0	0	0	122	88	126	90	124	89	0	0	64.8	182	19.5629	2	0	79	0	0.434066	0
100	F	1	48	0	0	0	155	98	168	105	161.5	101.5	1	0	57.7	166	20.9392	2	0	86	0	0.518072	1
101	F	1	33	0	0	1	124	92	119	88	121.5	90	1	0	54	164	20.0773	2	0	96	1	0.585366	1
102	H	0	42	0	0	0	136	77	114	69	125	73	0	0	61.2	177	19.5346	2	0	88	0	0.497175	0
103	F	1	25	0	0	1	115	73	112	73	113.5	73	0	0	68.4	164	25.4313	3	0	89	1	0.542683	1
104	F	1	28	0	0	1	124	90	119	89	121.5	89.5	0	0	52.6	151	23.0692	2	0	88	1	0.582781	1
105	H	0	32	0	0	1	112	64	106	68	109	66	0	0	60.8	177	19.4069	2	0	76	0	0.429379	0
106	H	0	37	0	0	1	123	82	110	85	116.5	83.5	0	0	63.3	166	22.9714	2	0	84	0	0.506024	1
107	F	1	42	0	0	1	137	83	119	78	128	80.5	0	0	55.8	153	23.837	2	0	86	0	0.562092	1
108	H	0	38	0	0	0	106	73	116	90	111	81.5	0	0	51	172	17.239	1	0	73	0	0.424419	0
109	H	0	54	0	0	0	137	79	131	85	134	82	0	0	77.7	177	24.8013	2	0	91	0	0.514124	1
110	H	0	38	0	0	0	127	74	127	74	127	74	0	0	46.6	177	14.8744	1	0	73	0	0.412429	0
111	F	1	24	0	0	1	107	69	107	67	107	68	0	0	53.1	166	19.2699	2	0	78	0	0.46988	0
112	H	0	28	0	0	1	128	81	125	77	126.5	79	0	0	73	187	20.8756	2	0	93	0	0.497326	0
113	F	1	35	0	0	1	106	75	105	75	105.5	75	0	0	69.8	173	23.3219	2	0	92	1	0.531792	1
114	H	0	45	0	0	1	100	72	103	72	101.5	72	0	0	67	188	18.9565	2	0	99	0	0.526596	1
115	H	0	22	0	0	0	106	74	105	74	105.5	74	0	0	67.8	183	20.2455	2	0	82	0	0.448087	0
116	F	1	26	0	0	1	106	73	103	71	104.5	72	0	0	73.8	158	29.5626	3	0	99	1	0.626582	1
117	H	0	37	0	0	0	126	75	125	76	125.5	75.5	0	0	67.5	176	21.7911	2	0	88	0	0.5	0
118	F	1	36	0	0	1	101	76	101	76	101	76	0	0	81	167	29.0437	3	0	99	1	0.592814	1
119	H	0	27	0	0	1	135	98	125	77	130	87.5	0	0	80.6	195	21.1966	2	0	89	0	0.45641	0
120	H	0	25	0	0	0	94	53	108	79	101	66	0	0	56.1	178	17.7061	1	0	77	0	0.432584	0
121	H	0	25	0	0	0	128	78	128	66	128	72	0	0	71.9	181	21.9468	2	0	85	0	0.469613	0
122	F	1	26	0	0	0	108	66	108	66	108	66	0	0	49.6	166	17.9997	1	0	78	0	0.46988	0
123	F	1	20	0	0	1	97	66	109	73	103	69.5	0	0	68	173	22.7204	2	0	98	1	0.566474	1
124	H	0	35	0	0	0	127	93	110	77	118.5	85	0	0	92.1	180	28.4259	3	0	97	0	0.538889	1
126	F	1	26	0	0	1	110	72	111	75	110.5	73.5	0	0	64.6	168	22.8883	2	0	78	0	0.464286	0
127	F	1	28	0	0	1	109	71	110	71	109.5	71	0	0	65	166	23.5883	2	0	88	1	0.53012	1
128	H	0	32	0	0	1	99	63	105	71	102	67	0	0	58.4	180	18.0247	1	0	75	0	0.416667	0
129	F	1	28	0	0	1	98	70	94	66	96	68	0	0	54.4	170	18.8235	2	0	65	0	0.382353	0
130	F	1	25	0	0	1	90	60	99	57	94.5	58.5	0	0	50.4	175	16.4571	1	0	61	0	0.348571	0
131	F	1	24	0	0	1	109	77	105	75	107	76	0	0	57.2	160	22.3437	2	0	69	0	0.43125	0
132	H	0	23	0	0	1	129	79	135	73	132	76	0	0	61.6	177	19.6623	2	0	72	0	0.40678	0
133	H	0	34	0	0	0	129	90	122	88	125.5	89	0	0	70.1	180	21.6358	2	0	76	0	0.422222	0
134	F	1	20	0	0	0	105	70	108	72	106.5	71	0	0	68.7	165	25.2342	3	0	78	0	0.472727	0
135	H	0	24	0	0	0	116	78	125	64	120.5	71	0	0	56.8	170	19.654	2	0	71	0	0.417647	0
136	H	0	24	0	0	1	125	67	120	92	122.5	79.5	0	0	56.1	163	21.1148	2	0	70	0	0.429448	0
137	H	0	27	0	0	1	127	67	124	74	125.5	70.5	0	0	73.4	185	21.4463	2	0	72	0	0.389189	0
139	H	0	30	0	0	0	133	95	126	66	129.5	80.5	0	0	67.8	195	17.8304	1	0	73	0	0.374359	0
140	H	0	22	0	0	0	137	87	128	83	132.5	85	0	0	55.3	160	21.6016	2	0	70	0	0.4375	0
141	F	1	39	0	0	0	99	75	107	81	103	78	0	0	72.2	163	27.1745	3	0	84	0	0.515337	1
142	H	0	27	0	0	0	143	81	127	83	135	82	0	0	70.4	170	24.3599	2	0	77	0	0.452941	0
143	H	0	35	0	0	1	118	76	113	76	115.5	76	0	0	67.4	175	22.0082	2	0	89	0	0.508571	1
144	F	1	20	0	0	0	102	82	100	72	101	77	0	0	95.9	165	35.225	4	1	99	1	0.6	1
145	F	1	29	0	0	1	117	86	109	91	113	88.5	0	0	71.3	172	24.1009	2	0	92	1	0.534884	1
146	F	1	35	0	0	0	137	91	129	85	133	88	0	0	50.7	155	21.103	2	0	75	0	0.483871	0
147	H	0	22	0	0	1	125	79	140	77	132.5	78	0	0	68.3	190	18.9197	2	0	73	0	0.384211	0
148	F	1	57	0	0	1	122	83	115	75	118.5	79	0	0	86.8	176	28.0217	3	0	98	1	0.556818	1
149	H	0	46	0	0	0	100	62	100	73	100	67.5	0	0	50.5	175	16.4898	1	0	64	0	0.365714	0
150	F	1	35	0	0	1	129	98	147	99	138	98.5	1	0	86.4	175	28.2122	3	0	101	1	0.577143	1
151	F	1	40	1	0	1	132	98	129	99	130.5	98.5	1	0	101.4	170.2	35.0041	4	1	100	1	0.587544	1
152	F	1	63	1	1	1	101	83	121	85	111	84	1	1	100	165.4	36.5535	4	1	104	1	0.628779	1
153	F	1	21	0	0	1	107	78	94	71	100.5	74.5	0	0	47.8	171	16.3469	1	0	58	0	0.339181	0
154	H	0	48	0	0	1	122	80	127	76	124.5	78	0	0	100.5	181	30.6767	4	1	103	1	0.569061	1
155	H	0	21	0	0	0	117	67	113	63	115	65	0	0	63.2	177.4	20.0821	2	0	69	0	0.388952	0
156	F	1	21	0	0	1	93	61	99	72	96	66.5	0	0	63.3	178.7	19.8223	2	0	73	0	0.408506	0
157	H	0	24	0	0	0	122	67	114	71	118	69	0	0	62.7	177.4	19.9233	2	0	69	0	0.388952	0
158	H	0	33	0	0	0	107	82	114	81	110.5	81.5	0	0	52.5	164.7	19.3541	2	0	69	0	0.418944	0
159	F	1	31	0	0	1	103	76	102	71	102.5	73.5	0	0	71.2	161.2	27.4	3	0	90	1	0.558313	1
160	F	1	25	0	0	1	116	72	107	83	111.5	77.5	0	0	65.9	172.3	22.1981	2	0	90	1	0.522345	1
161	F	1	21	0	0	0	97	70	94	66	95.5	68	0	0	46.8	166	16.9836	1	0	69	0	0.415663	0
162	F	1	55	1	1	1	126	86	109	75	117.5	80.5	1	1	87.4	166.2	31.6409	4	1	106	1	0.637786	1
163	F	1	25	0	0	1	103	73	103	66	103	69.5	0	0	56.3	161.3	21.6391	2	0	68	0	0.421575	0
164	H	0	47	0	0	0	106	77	107	79	106.5	78	0	0	71.6	166.3	25.8898	3	0	89	0	0.535177	1
165	H	0	79	0	0	0	170	93	148	84	159	88.5	1	0	72.6	176.3	23.3578	2	0	95	0	0.538854	1
166	H	0	42	1	0	1	146	99	161	115	153.5	107	1	0	72.6	170	25.1211	3	0	98	0	0.576471	1
167	F	1	28	0	0	0	115	87	110	81	112.5	84	0	0	58.6	161.1	22.5791	2	0	81	0	0.502793	1
168	F	1	22	0	0	0	119	80	114	74	116.5	77	0	0	36.8	158	14.7412	1	0	61.5	0	0.389241	0
169	F	1	20	0	0	1	140	90	122	90	131	90	1	0	57.8	178	18.2426	1	0	62	0	0.348315	0
170	F	1	65	1	1	1	174	85	148	100	161	92.5	1	0	77.1	160	30.1172	4	1	103	1	0.64375	1
171	F	1	38	1	0	0	124	86	117	77	120.5	81.5	1	1	101.9	164	37.8867	4	1	119	1	0.72561	1
172	H	0	32	0	0	0	118	74	124	81	121	77.5	0	0	84.6	182	25.5404	3	0	87	0	0.478022	0
173	H	0	21	0	0	0	125	77	124	76	124.5	76.5	0	0	68	168	24.093	2	0	80	0	0.47619	0
174	H	0	56	0	0	0	178	96	186	102	182	99	1	0	65.3	178	20.6098	2	0	75	0	0.421348	0
175	H	0	27	0	0	0	128	83	111	77	119.5	80	0	0	60.4	168	21.4002	2	0	66	0	0.392857	0
176	H	0	29	0	0	1	128	81	123	83	125.5	82	0	0	66.6	168	23.5969	2	0	77	0	0.458333	0
177	F	1	36	0	0	1	147	85	120	84	133.5	84.5	0	0	80	170	27.6817	3	0	96	1	0.564706	1
178	H	0	30	0	0	1	119	78	110	80	114.5	79	0	0	64	185	18.6998	2	0	79	0	0.427027	0
179	H	0	51	0	0	0	123	51	115	68	119	59.5	0	0	48.4	167	17.3545	1	0	66	0	0.39521	0
180	F	1	26	0	0	1	110	68	99	73	104.5	70.5	0	0	41.3	158	16.5438	1	0	59	0	0.373418	0
181	H	0	45	0	0	1	121	79	112	80	116.5	79.5	0	0	65	170	22.4913	2	0	67	0	0.394118	0
183	F	1	41	0	0	0	125	62	113	69	119	65.5	0	0	70	170	24.2215	2	0	110	1	0.647059	1
184	H	0	33	0	0	1	126	72	129	74	127.5	73	0	0	45	157	18.2563	1	0	56	0	0.356688	0
185	H	0	47	0	0	0	118	80	119	83	118.5	81.5	0	0	97	186	28.0379	3	0	60	0	0.322581	0
186	F	1	50	1	0	1	119	116	165	110	142	113	1	0	60	168	21.2585	2	0	100	1	0.595238	1
187	F	1	21	0	0	0	111	62	104	63	107.5	62.5	0	0	58.3	170	20.173	2	0	77	0	0.452941	0
188	F	1	28	0	0	1	123	87	121	88	122	87.5	0	0	105	170	36.3322	4	1	111	1	0.652941	1
189	H	0	21	0	0	1	151	90	150	92	150.5	91	1	0	65	181	19.8407	2	0	75	0	0.414365	0
190	H	0	49	0	0	1	115	72	107	78	111	75	0	0	65	194	17.2707	1	0	78	0	0.402062	0
191	F	1	29	0	0	0	109	63	100	64	104.5	63.5	0	0	56	176	18.0785	1	0	66	0	0.375	0
192	H	0	29	0	0	1	124	178	130	80	127	129	1	0	57	165	20.9366	2	0	81	0	0.490909	0
193	H	0	61	0	0	0	136	84	157	100	146.5	92	1	0	76	177	24.2587	2	0	97	0	0.548023	1
194	F	1	43	1	1	1	193	121	192	117	192.5	119	1	0	105.5	168.3	37.2464	4	1	110	1	0.653595	1
195	F	1	49	1	0	0	161	120	165	112	163	116	1	0	75.7	168	26.8211	3	0	87	0	0.517857	1
196	F	1	50	0	0	1	155	95	152	94	153.5	94.5	1	0	67.3	155.6	27.7969	3	0	104	1	0.66838	1
197	F	1	21	1	1	1	116	67	113	71	114.5	69	1	1	70.7	169	24.754	2	0	76	0	0.449704	0
198	F	1	72	1	1	1	160	110	147	93	153.5	101.5	1	0	80.8	154.6	33.8059	4	1	113	1	0.730918	1
199	F	1	23	0	0	1	91	64	98	70	94.5	67	0	0	73.6	160.3	28.6425	3	0	97	1	0.605115	1
200	F	1	28	0	0	0	118	63	124	94	121	78.5	0	0	59.9	161	23.1087	2	0	75	0	0.465839	0
201	H	0	34	0	0	0	118	55	131	85	124.5	70	0	0	68	180	20.9877	2	0	83	0	0.461111	0
202	F	1	23	0	0	1	121	99	115	76	118	87.5	0	0	68.8	180	21.2346	2	0	88	1	0.488889	0
203	H	0	38	0	0	0	121	94	133	95	127	94.5	1	0	82.3	183	24.5752	2	0	99	0	0.540984	1
204	F	1	47	0	0	1	115	78	135	87	125	82.5	0	0	76.4	172	25.8248	3	0	99	1	0.575581	1
206	F	1	58	1	1	1	135	96	157	92	146	94	1	0	88.8	160	34.6875	4	1	120	1	0.75	1
207	H	0	47	0	0	0	130	70	120	89	125	79.5	0	0	95.7	190	26.5097	3	0	110	1	0.578947	1
208	H	0	83	0	0	1	162	99	149	89	155.5	94	1	0	70.9	181	21.6416	2	0	94	0	0.519337	1
209	H	0	23	0	0	1	134	92	130	77	132	84.5	0	0	103	182	31.0953	4	1	113	1	0.620879	1
210	H	0	28	1	0	1	144	111	154	81	149	96	1	0	71.6	172	24.2023	2	0	77	0	0.447674	0
211	F	1	30	0	0	0	117	68	113	83	115	75.5	0	0	64.2	160	25.0781	3	0	97	1	0.60625	1
212	H	0	32	0	0	0	145	100	140	97	142.5	98.5	1	0	64.7	182	19.5327	2	0	83	0	0.456044	0
213	F	1	25	0	0	0	115	79	115	79	115	79	0	0	53	167	19.0039	2	0	80	0	0.479042	0
214	H	0	23	0	0	0	116	76	133	81	124.5	78.5	0	0	59	179	18.4139	1	0	77	0	0.430168	0
215	F	1	23	0	0	1	104	82	111	87	107.5	84.5	0	0	62.3	180	19.2284	2	0	68	0	0.377778	0
216	F	1	25	0	0	1	114	80	106	77	110	78.5	0	0	62.9	169	22.023	2	0	83	0	0.491124	0
217	H	0	24	0	0	0	130	68	123	72	126.5	70	0	0	64.2	164	23.8697	2	0	78	0	0.47561	0
218	H	0	29	0	0	1	118	63	122	88	120	75.5	0	0	52.6	157	21.3396	2	0	78	0	0.496815	0
219	F	1	43	0	0	0	99	76	107	81	103	78.5	0	0	54	160	21.0937	2	0	80	0	0.5	0
220	F	1	62	0	0	1	135	84	132	79	133.5	81.5	0	0	99.8	165	36.6575	4	1	105	1	0.636364	1
221	H	0	49	0	0	1	101	70	113	75	107	72.5	0	0	83.5	183	24.9336	2	0	96	0	0.52459	1
222	F	1	32	0	0	1	114	78	110	74	112	76	0	0	102	177	32.5577	4	1	85	0	0.480226	0
223	F	1	30	0	0	1	126	87	119	84	122.5	85.5	0	0	89.8	166	32.5882	4	1	96	1	0.578313	1
224	H	0	52	0	0	0	129	90	109	82	119	86	0	0	75.5	191	20.6957	2	0	85	0	0.445026	0
225	H	0	32	0	0	1	129	85	116	76	122.5	80.5	0	0	64.8	181	19.7796	2	0	76	0	0.41989	0
226	H	0	27	0	0	0	156	136	117	73	136.5	104.5	1	0	70.3	185	20.5405	2	0	84	0	0.454054	0
227	F	1	32	0	0	1	114	76	110	72	112	74	0	0	77	160	30.0781	4	1	89	1	0.55625	1
228	H	0	26	0	0	0	139	77	124	83	131.5	80	0	0	74.9	175	24.4571	2	0	80	0	0.457143	0
229	F	1	42	0	0	0	175	103	156	105	165.5	104	1	0	87.8	161	33.8721	4	1	101	1	0.627329	1
230	F	1	27	0	0	1	109	75	104	78	106.5	76.5	0	0	69	175	22.5306	2	0	84.6	0	0.483429	0
231	F	1	28	0	0	0	114	71	111	73	112.5	72	0	0	67	160	26.1719	3	0	81	0	0.50625	1
232	H	0	60	0	0	1	119	66	135	80	127	73	0	0	57	180	17.5926	1	0	73.5	0	0.408333	0
233	H	0	30	0	0	1	126	82	130	80	128	81	0	0	63	175	20.5714	2	0	74	0	0.422857	0
234	H	0	34	0	0	1	115	66	114	74	114.5	70	0	0	61	182	18.4157	1	0	67	0	0.368132	0
235	H	0	31	0	0	0	126	84	137	69	131.5	76.5	0	0	60	173	20.0474	2	0	72	0	0.416185	0
236	F	1	25	0	0	1	117	73	110	71	113.5	72	0	0	50	160	19.5312	2	0	66	0	0.4125	0
237	F	1	25	0	0	1	127	101	108	81	117.5	91	1	0	85	160	33.2031	4	1	95	1	0.59375	1
238	F	1	23	0	0	1	112	73	112	71	112	72	0	0	68	168	24.093	2	0	77	0	0.458333	0
239	F	1	41	0	0	1	128	107	123	75	125.5	91	1	0	72	170	24.9135	2	0	93	1	0.547059	1
240	F	1	36	0	0	1	139	84	148	96	143.5	90	1	0	62	165	22.7732	2	0	82	0	0.49697	0
241	F	1	25	0	0	1	109	84	129	90	119	87	0	0	85	170	29.4118	3	0	92	1	0.541176	1
242	H	0	23	0	0	0	138	72	129	92	133.5	82	0	0	78	180	24.0741	2	0	88	0	0.488889	0
243	H	0	47	0	0	0	159	92	156	87	157.5	89.5	1	0	82	182	24.7555	2	0	91	0	0.5	0
244	H	0	24	0	0	0	97	57	112	71	104.5	64	0	0	66	180	20.3704	2	0	84	0	0.466667	0
245	F	1	46	0	0	0	106	83	115	84	110.5	83.5	0	0	64	169	22.4082	2	0	91	1	0.538462	1
246	H	0	26	0	0	1	127	97	130	90	128.5	93.5	1	0	84	184	24.811	2	0	87	0	0.472826	0
247	H	0	30	0	0	1	135	89	132	92	133.5	90.5	1	0	82	194	21.7877	2	0	72	0	0.371134	0
248	F	1	57	0	0	1	130	88	127	90	128.5	89	0	0	70	169	24.5089	2	0	95	1	0.56213	1
249	F	1	22	0	0	0	112	82	103	83	107.5	82.5	0	0	62	161	23.9188	2	0	79	0	0.490683	0
250	F	1	38	0	0	1	109	79	107	77	108	78	0	0	78.3	170	27.0934	3	0	108	1	0.635294	1
251	F	1	47	0	0	0	155	104	150	110	152.5	107	1	0	102	170	35.2941	4	1	98	1	0.576471	1
252	H	0	25	0	0	0	114	64	114	62	114	63	0	0	58	164	21.5645	2	0	80	0	0.487805	0
253	F	1	69	0	0	1	161	86	158	83	159.5	84.5	1	0	106	170	36.6782	4	1	120	1	0.705882	1
254	H	0	29	0	0	0	136	98	149	120	142.5	109	1	0	67	181	20.4511	2	0	71	0	0.392265	0
255	F	1	34	0	0	1	104	76	109	75	106.5	75.5	0	0	71	170	24.5675	2	0	87	0	0.511765	1
256	F	1	30	0	0	1	126	75	104	74	115	74.5	0	0	48	167	17.2111	1	0	70	0	0.419162	0
257	F	1	21	0	0	1	121	90	124	91	122.5	90.5	1	0	55	172	18.5911	2	0	61	0	0.354651	0
258	H	0	38	0	0	1	117	76	120	75	118.5	75.5	0	0	74	184	21.8573	2	0	84	0	0.456522	0
259	H	0	29	0	0	0	113	74	116	64	114.5	69	0	0	57	168	20.1956	2	0	75	0	0.446429	0
260	F	1	50	0	0	1	113	90	118	89	115.5	89.5	0	0	86	182	25.963	3	0	109	1	0.598901	1
261	H	0	51	1	1	1	167	109	148	92	157.5	100.5	1	0	80	172	27.0416	3	0	97	0	0.563953	1
262	H	0	28	0	0	1	119	75	122	95	120.5	85	0	0	70	183	20.9024	2	0	77	0	0.420765	0
263	F	1	27	0	0	0	141	92	133	93	137	92.5	1	0	66	161	25.462	3	0	84	0	0.521739	1
264	H	0	28	0	0	1	120	86	113	82	116.5	84	0	0	58	176	18.7242	2	0	70	0	0.397727	0
265	H	0	22	0	0	0	110	66	112	62	111	64	0	0	57	190	15.7895	1	0	78	0	0.410526	0
266	H	0	26	0	0	0	136	82	136	86	136	84	0	0	65	180	20.0617	2	0	71	0	0.394444	0
267	H	0	50	0	0	1	126	78	121	75	123.5	76.5	0	0	73	178	23.04	2	0	88	0	0.494382	0
268	F	1	45	0	0	1	190	100	181	90	185.5	95	1	0	57	159	22.5466	2	0	94	1	0.591195	1
269	H	0	24	0	0	1	126	77	132	76	129	76.5	0	0	62.5	177	19.9496	2	0	77	0	0.435028	0
270	H	0	21	0	0	0	133	85	144	89	138.5	87	0	0	56	183	16.7219	1	0	78	0	0.42623	0
271	F	1	31	0	0	0	124	84	120	80	122	82	0	0	58	168	20.5499	2	0	81	0	0.482143	0
272	F	1	33	0	0	0	108	68	115	76	111.5	72	0	0	54	170	18.6851	2	0	74	0	0.435294	0
273	H	0	56	0	0	0	123	90	129	93	126	91.5	1	0	73	165	26.8136	3	0	111	1	0.672727	1
274	H	0	36	0	0	1	105	79	124	95	114.5	87	0	0	60	168	21.2585	2	0	80	0	0.47619	0
275	F	1	32	0	0	0	124	72	126	77	125	74.5	0	0	46	168	16.2982	1	0	69	0	0.410714	0
276	H	0	41	0	0	0	119	78	119	81	119	79.5	0	0	76	184	22.448	2	0	80	0	0.434783	0
277	F	1	20	0	0	0	145	85	126	95	135.5	90	1	0	69	173	23.0546	2	0	81	0	0.468208	0
278	F	1	51	1	1	1	144	99	120	75	132	87	1	1	66	174	21.7994	2	0	90	1	0.517241	1
279	F	1	46	1	0	1	142	110	147	105	144.5	107.5	1	0	99	167	35.4979	4	1	120	1	0.718563	1
280	H	0	28	0	0	0	113	68	108	73	110.5	70.5	0	0	56	172	18.9292	2	0	69	0	0.401163	0
281	H	0	35	0	0	1	126	76	118	77	122	76.5	0	0	74	188	20.9371	2	0	80	0	0.425532	0
282	F	1	24	0	0	0	111	72	111	67	111	69.5	0	0	61	174	20.148	2	0	77	0	0.442529	0
283	H	0	24	0	0	0	134	84	129	75	131.5	79.5	0	0	65	177	20.7476	2	0	71	0	0.40113	0
284	F	1	33	0	0	1	106	73	94	69	100	71	0	0	55	172	18.5911	2	0	80	0	0.465116	0
285	F	1	52	1	0	1	188	105	171	117	179.5	111	1	0	71	164	26.398	3	0	95	1	0.579268	1
286	F	1	68	1	1	1	161	106	186	118	173.5	112	1	0	60	164	22.3081	2	0	90	1	0.54878	1
287	H	0	25	0	0	0	123	74	111	77	117	75.5	0	0	67	176	21.6296	2	0	70	0	0.397727	0
288	F	1	49	0	0	1	134	91	138	95	136	93	1	0	79	172	26.7036	3	0	84	0	0.488372	0
289	H	0	44	0	0	1	129	75	121	79	125	77	0	0	67	173	22.3863	2	0	88	0	0.508671	1
290	H	0	31	0	0	1	116	80	118	73	117	76.5	0	0	71	173	23.7228	2	0	78	0	0.450867	0
291	F	1	35	0	0	0	131	81	134	83	132.5	82	0	0	70	167	25.0995	3	0	80	0	0.479042	0
292	F	1	25	0	0	1	132	80	139	87	135.5	83.5	0	0	62	168	21.9671	2	0	72	0	0.428571	0
293	F	1	27	0	0	1	123	78	109	73	116	75.5	0	0	77	180	23.7654	2	0	86	0	0.477778	0
294	H	0	26	0	0	0	116	76	109	66	112.5	71	0	0	53	172	17.9151	1	0	70	0	0.406977	0
295	F	1	26	0	0	0	107	74	115	77	111	75.5	0	0	77	165	28.2828	3	0	95	1	0.575758	1
296	H	0	51	0	0	0	128	75	126	83	127	79	0	0	53	164	19.7055	2	0	78	0	0.47561	0
297	H	0	66	1	0	1	201	123	186	106	193.5	114.5	1	0	78	170	26.9896	3	0	94	0	0.552941	1
298	H	0	37	0	0	1	144	86	137	82	140.5	84	1	0	76	190	21.0526	2	0	79	0	0.415789	0
299	H	0	22	0	0	0	120	72	121	70	120.5	71	0	0	64	185	18.6998	2	0	69	0	0.372973	0
300	H	0	29	0	0	0	122	79	125	77	123.5	78	0	0	71	177	22.6627	2	0	86	0	0.485876	0
301	F	1	20	0	0	0	107	85	100	68	103.5	76.5	0	0	39	149	17.5668	1	0	60	0	0.402685	0
302	F	1	37	0	0	0	111	87	96	69	103.5	78	0	0	68	156	27.9421	3	0	79	0	0.50641	1
303	H	0	74	1	1	0	212	129	196	131	204	130	1	0	63	170	21.7993	2	0	93	0	0.547059	1
304	H	0	52	0	0	0	137	85	131	88	134	86.5	0	0	75	175	24.4898	2	0	88	0	0.502857	1
305	F	1	29	0	0	1	99	75	97	71	98	73	0	0	66	175	21.551	2	0	92	1	0.525714	1
306	F	1	22	0	0	0	104	70	98	66	101	68	0	0	46	166	16.6933	1	0	66	0	0.39759	0
307	H	0	34	0	0	0	150	85	136	98	143	91.5	1	0	84	171	28.7268	3	0	91	0	0.532164	1
308	H	0	24	0	0	1	110	79	117	66	113.5	72.5	0	0	58	180	17.9012	1	0	69	0	0.383333	0
309	F	1	27	0	0	0	133	90	123	89	128	89.5	0	0	89	170	30.7958	4	1	96	1	0.564706	1
310	H	0	40	0	0	0	155	105	151	90	153	97.5	1	0	85	185	24.8356	2	0	98	0	0.52973	1
311	F	1	35	0	0	1	102	76	116	84	109	80	0	0	86	162	32.7694	4	1	99	1	0.611111	1
312	H	0	22	0	0	1	97	71	100	70	98.5	70.5	0	0	64	178	20.1995	2	0	79	0	0.44382	0
313	F	1	40	0	0	0	115	72	87	67	101	69.5	0	0	69	167	24.7409	2	0	95	1	0.568862	1
314	F	1	37	0	0	0	120	82	115	82	117.5	82	0	0	109	185	31.8481	4	1	110	1	0.594595	1
315	H	0	64	0	0	0	160	96	148	98	154	97	1	0	66	160	25.7812	3	0	89	0	0.55625	1
316	F	1	24	0	0	0	120	88	104	78	112	83	0	0	52	166	18.8707	2	0	79	0	0.475904	0
317	H	0	29	0	0	1	105	48	125	81	115	64.5	0	0	69	182	20.8308	2	0	90	0	0.494505	0
318	H	0	24	0	0	1	136	74	127	77	131.5	75.5	0	0	78	185	22.7904	2	0	82	0	0.443243	0
319	H	0	46	0	0	1	139	85	123	83	131	84	0	0	80	184	23.6295	2	0	92	0	0.5	0
320	H	0	56	0	0	1	162	93	158	93	160	93	1	0	113	195	29.7173	3	0	110	1	0.564103	1
321	H	0	30	0	0	0	139	92	147	90	143	91	1	0	72	165	26.4463	3	0	97	0	0.587879	1
322	H	0	36	0	0	0	128	79	112	65	120	72	0	0	57	180	17.5926	1	0	72	0	0.4	0
323	F	1	46	0	0	1	139	92	152	99	145.5	95.5	1	0	67	164	24.9108	2	0	94	1	0.573171	1
324	F	1	25	0	0	1	113	79	117	81	115	80	0	0	62	170	21.4533	2	0	90	1	0.529412	1
325	H	0	42	1	0	1	198	134	199	126	198.5	130	1	0	63	169	22.0581	2	0	80	0	0.473373	0
326	F	1	39	0	0	0	91	59	97	61	94	60	0	0	57	173	19.0451	2	0	90	1	0.520231	1
327	F	1	26	0	0	0	102	74	109	76	105.5	75	0	0	71	178	22.4088	2	0	76	0	0.426966	0
328	F	1	45	0	0	0	112	82	113	82	112.5	82	0	0	55	147	25.4524	3	0	85	0	0.578231	1
329	H	0	28	0	0	1	115	85	114	70	114.5	77.5	0	0	88	183	26.2773	3	0	85	0	0.464481	0
330	H	0	64	0	0	1	130	89	133	85	131.5	87	0	0	77	173	25.7276	3	0	93	0	0.537572	1
331	H	0	34	0	0	1	108	86	105	76	106.5	81	0	0	52	175	16.9796	1	0	72	0	0.411429	0
332	F	1	38	0	0	1	116	81	114	91	115	86	0	0	68	165	24.977	2	0	80	0	0.484848	0
333	H	0	21	0	0	0	142	108	106	80	124	94	1	0	80	172	27.0416	3	0	88	0	0.511628	1
334	H	0	21	0	0	1	138	63	134	76	136	69.5	0	0	71	183	21.201	2	0	75	0	0.409836	0
335	F	1	28	0	0	1	124	91	126	79	125	85	0	0	64	172	21.6333	2	0	89	1	0.517442	1
336	H	0	46	0	0	0	117	74	125	69	121	71.5	0	0	54	174	17.8359	1	0	78	0	0.448276	0
337	F	1	57	1	0	1	151	98	168	93	159.5	95.5	1	0	93	175	30.3673	4	1	120	1	0.685714	1
338	H	0	28	0	0	0	142	100	132	97	137	98.5	1	0	63	174	20.8086	2	0	67	0	0.385057	0
339	H	0	29	0	0	1	115	58	111	60	113	59	0	0	84	195	22.0907	2	0	80	0	0.410256	0
340	H	0	68	1	1	0	174	84	164	87	169	85.5	1	0	76	165	27.9155	3	0	107	1	0.648485	1
341	H	0	37	1	1	0	127	84	127	80	127	82	1	1	83	178	26.1962	3	0	87	0	0.488764	0
342	F	1	25	0	0	1	121	81	110	85	115.5	83	0	0	51	171	17.4413	1	0	73	0	0.426901	0
343	F	1	44	0	0	1	106	75	104	72	105	73.5	0	0	63	161	24.3046	2	0	90	1	0.559006	1
344	F	1	26	0	0	0	117	77	110	76	113.5	76.5	0	0	84	173	28.0664	3	0	89	1	0.514451	1
345	F	1	32	0	0	1	137	87	149	85	143	86	1	0	64	162	24.3865	2	0	87	0	0.537037	1
346	F	1	26	0	0	1	105	67	104	66	104.5	66.5	0	0	68	167	24.3824	2	0	87	0	0.520958	1
347	H	0	36	0	0	0	129	101	132	96	130.5	98.5	1	0	60	172	20.2812	2	0	82	0	0.476744	0
348	F	1	42	0	0	0	141	95	139	94	140	94.5	1	0	51	160	19.9219	2	0	80	0	0.5	0
349	H	0	27	0	0	0	137	80	122	82	129.5	81	0	0	60	165	22.0386	2	0	72	0	0.436364	0
350	H	0	29	0	0	0	133	84	130	77	131.5	80.5	0	0	72	180	22.2222	2	0	78	0	0.433333	0
351	H	0	27	0	0	0	121	69	122	64	121.5	66.5	0	0	83	186	23.9912	2	0	76	0	0.408602	0
352	H	0	79	0	0	0	130	88	133	85	131.5	86.5	0	0	75	162	28.578	3	0	85	0	0.524691	1
353	H	0	47	0	0	0	127	80	134	84	130.5	82	0	0	95	190	26.3158	3	0	86	0	0.452632	0
354	F	1	59	0	0	1	134	84	134	87	134	85.5	0	0	79	175	25.7959	3	0	101	1	0.577143	1
355	H	0	40	0	0	0	126	76	127	92	126.5	84	0	0	98	181	29.9136	3	0	97	0	0.535912	1
356	H	0	55	0	0	0	136	72	135	71	135.5	71.5	0	0	64	174	21.1389	2	0	72	0	0.413793	0
357	F	1	23	0	0	1	113	77	119	71	116	74	0	0	76	166	27.5802	3	0	88	1	0.53012	1
358	H	0	50	0	0	0	126	87	111	73	118.5	80	0	0	63	174	20.8086	2	0	79	0	0.454023	0
359	H	0	28	0	0	0	136	93	135	95	135.5	94	1	0	74	174	24.4418	2	0	95	0	0.545977	1
360	H	0	39	0	0	1	135	80	138	76	136.5	78	0	0	111	192	30.1107	4	1	101	0	0.526042	1
361	F	1	21	0	0	0	124	82	121	81	122.5	81.5	0	0	56	166	20.3223	2	0	69	0	0.415663	0
362	H	0	26	0	0	0	112	71	111	73	111.5	72	0	0	70	185	20.4529	2	0	75	0	0.405405	0
363	F	1	30	0	0	1	113	82	109	82	111	82	0	0	79	152	34.1932	4	1	92	1	0.605263	1
364	H	0	54	0	0	0	112	69	134	83	123	76	0	0	80	180	24.6914	2	0	90	0	0.5	0
365	F	1	23	0	0	1	118	78	110	68	114	73	0	0	74	167	26.5338	3	0	78	0	0.467066	0
366	H	0	44	0	0	0	129	97	132	95	130.5	96	1	0	72	175	23.5102	2	0	88	0	0.502857	1
367	H	0	24	0	0	1	119	82	131	81	125	81.5	0	0	76	176	24.5351	2	0	78	0	0.443182	0
368	H	0	24	0	0	0	124	102	108	67	116	84.5	0	0	56	183	16.7219	1	0	63	0	0.344262	0
369	H	0	59	0	0	0	164	92	159	92	161.5	92	1	0	69	180	21.2963	2	0	77	0	0.427778	0
370	F	1	33	1	0	1	156	109	144	104	150	106.5	1	0	53.4	164	19.8543	2	0	85	0	0.518293	1
371	H	0	36	0	0	0	131	82	127	82	129	82	0	0	87	177	27.7698	3	0	93	0	0.525424	1
372	H	0	30	0	0	1	105	63	108	64	106.5	63.5	0	0	78	184	23.0388	2	0	89	0	0.483696	0
373	H	0	45	0	0	0	120	86	115	84	117.5	85	0	0	70.8	180	21.8519	2	0	92	0	0.511111	1
374	F	1	42	0	0	1	112	88	118	76	115	82	0	0	108.8	165	39.9633	4	1	113	1	0.684848	1
375	F	1	69	0	0	0	131	67	134	67	132.5	67	0	0	77.5	162	29.5306	3	0	100	1	0.617284	1
376	F	1	36	0	0	0	98	67	101	62	99.5	64.5	0	0	83.5	173	27.8994	3	0	101	1	0.583815	1
377	F	1	23	0	0	0	122	85	117	89	119.5	87	0	0	52	169	18.2066	1	0	76	0	0.449704	0
378	F	1	29	0	0	1	117	75	123	63	120	69	0	0	65.2	172	22.0389	2	0	81	0	0.47093	0
379	H	0	50	0	0	1	136	94	146	93	141	93.5	1	0	60.4	180	18.642	2	0	75	0	0.416667	0
380	F	1	90	1	0	0	137	94	121	86	129	90	1	0	70	168	24.8016	2	0	102	1	0.607143	1
381	F	1	42	0	0	1	117	87	113	84	115	85.5	0	0	113	168	40.0368	4	1	108	1	0.642857	1
382	F	1	37	0	0	1	103	73	107	75	105	74	0	0	97	180	29.9383	3	0	100	1	0.555556	1
383	H	0	25	0	0	1	105	72	109	72	107	72	0	0	78	180	24.0741	2	0	85	0	0.472222	0
384	H	0	28	0	0	1	111	77	109	67	110	72	0	0	68.3	182	20.6195	2	0	74	0	0.406593	0
385	F	1	35	0	0	0	111	82	103	79	107	80.5	0	0	51.7	158	20.7098	2	0	79	0	0.5	0
386	F	1	22	0	0	0	106	75	109	75	107.5	75	0	0	73.7	177	23.5245	2	0	88	1	0.497175	0
387	F	1	30	0	0	1	117	73	133	94	125	83.5	0	0	66.2	170	22.9066	2	0	76	0	0.447059	0
388	H	0	35	0	0	1	131	88	126	85	128.5	86.5	0	0	70	182	21.1327	2	0	85	0	0.467033	0
389	H	0	42	0	0	1	106	71	104	67	105	69	0	0	57	178	17.9902	1	0	73	0	0.410112	0
390	H	0	52	0	0	1	127	174	125	83	126	128.5	1	0	57	173	19.0451	2	0	99	0	0.572254	1
391	F	1	31	0	0	1	124	81	130	77	127	79	0	0	65	168	23.03	2	0	85	0	0.505952	1
392	H	0	46	0	0	0	122	78	123	65	122.5	71.5	0	0	63	174	20.8086	2	0	74	0	0.425287	0
393	F	1	65	1	1	1	213	107	202	106	207.5	106.5	1	0	64.3	155	26.7638	3	0	83	0	0.535484	1
394	H	0	27	0	0	1	101	63	111	69	106	66	0	0	63.9	190	17.7008	1	0	80	0	0.421053	0
395	F	1	64	0	0	0	173	97	156	93	164.5	95	1	0	64	155	26.6389	3	0	94	1	0.606452	1
396	F	1	25	0	0	0	126	88	107	80	116.5	84	0	0	61.2	174	20.214	2	0	76	0	0.436782	0
397	F	1	37	0	0	1	89	52	96	62	92.5	57	0	0	52	158	20.83	2	0	70	0	0.443038	0
398	F	1	40	0	0	1	112	69	107	66	109.5	67.5	0	0	61.8	170	21.3841	2	0	97	1	0.570588	1
399	F	1	48	0	0	1	151	70	138	103	144.5	86.5	1	0	88.8	173	29.6702	3	0	96	1	0.554913	1
400	F	1	30	0	0	1	113	72	107	81	110	76.5	0	0	53.7	166	19.4876	2	0	76	0	0.457831	0
401	H	0	26	0	0	0	123	78	138	89	130.5	83.5	0	0	60.8	167	21.8007	2	0	70	0	0.419162	0
402	F	1	74	1	0	1	170	98	181	91	175.5	94.5	1	0	55.3	156	22.7235	2	0	89	1	0.570513	1
403	F	1	50	0	0	0	195	107	173	107	184	107	1	0	82.7	170	28.6159	3	0	105	1	0.617647	1
404	F	1	21	0	0	1	106	75	105	70	105.5	72.5	0	0	78.8	164	29.298	3	0	82	0	0.5	0
405	F	1	31	0	0	0	128	84	122	87	125	85.5	0	0	86.7	162	33.0361	4	1	121	1	0.746914	1
406	F	1	24	0	0	0	115	74	108	76	111.5	75	0	0	48.9	163	18.4049	1	0	61	0	0.374233	0
407	H	0	27	0	0	0	135	100	149	96	142	98	1	0	86.8	168	30.754	4	1	96	0	0.571429	1
408	H	0	20	0	0	1	130	71	118	73	124	72	0	0	88.1	178	27.8058	3	0	86	0	0.483146	0
409	F	1	43	0	0	0	126	83	128	78	127	80.5	0	0	85.4	155	35.5463	4	1	119	1	0.767742	1
410	F	1	34	0	0	1	117	75	108	74	112.5	74.5	0	0	65.4	159	25.8692	3	0	90	1	0.566038	1
411	F	1	30	0	0	1	102	62	101	66	101.5	64	0	0	51.8	164	19.2594	2	0	69	0	0.420732	0
412	H	0	39	0	0	1	130	82	121	75	125.5	78.5	0	0	69.4	170	24.0138	2	0	87	0	0.511765	1
413	F	1	30	0	0	1	109	61	109	61	109	61	0	0	50.5	154	21.2936	2	0	77	0	0.5	0
414	H	0	29	0	0	1	144	85	134	84	139	84.5	0	0	71.6	182	21.6157	2	0	78	0	0.428571	0
415	F	1	32	0	0	1	107	72	115	85	111	78.5	0	0	66.1	170	22.872	2	0	87	0	0.511765	1
416	F	1	44	0	0	0	104	67	101	71	102.5	69	0	0	70.8	167	25.3864	3	0	86	0	0.51497	1
418	F	1	29	0	0	1	138	95	127	92	132.5	93.5	1	0	56.7	170	19.6194	2	0	72	0	0.423529	0
419	H	0	22	0	0	0	120	64	109	62	114.5	63	0	0	65.1	175	21.2571	2	0	71	0	0.405714	0
420	F	1	29	0	0	1	116	81	113	84	114.5	82.5	0	0	120.3	175	39.2816	4	1	111	1	0.634286	1
421	H	0	44	0	0	0	141	100	130	94	135.5	97	1	0	74.3	176	23.9863	2	0	98	0	0.556818	1
422	H	0	21	0	0	1	105	73	114	66	109.5	69.5	0	0	95.9	191	26.2877	3	0	88	0	0.460733	0
423	F	1	35	0	0	1	148	102	137	85	142.5	93.5	1	0	60.9	162	23.2053	2	0	93	1	0.574074	1
424	F	1	58	0	0	0	137	98	125	77	131	87.5	0	0	91.7	160	35.8203	4	1	109	1	0.68125	1
425	F	1	28	0	0	0	108	73	103	67	105.5	70	0	0	48.8	150	21.6889	2	0	71	0	0.473333	0
426	F	1	24	0	0	1	112	84	106	81	109	82.5	0	0	75.1	168	26.6086	3	0	90	1	0.535714	1
427	F	1	32	0	0	1	121	78	109	80	115	79	0	0	56	161	21.6041	2	0	68	0	0.42236	0
428	H	0	27	0	0	1	133	94	128	81	130.5	87.5	0	0	69.4	177	22.152	2	0	77	0	0.435028	0
429	H	0	32	0	0	1	137	95	125	87	131	91	1	0	62	173	20.7157	2	0	72	0	0.416185	0
430	H	0	35	0	0	1	110	74	114	82	112	78	0	0	68	183	20.3052	2	0	80	0	0.437158	0
431	F	1	27	0	0	1	126	94	132	110	129	102	1	0	63	177	20.1092	2	0	93	1	0.525424	1
431	F	1	27	0	0	1	126	94	132	110	129	102	1	0	63	177	20.1092	2	0	93	1	0.525424	1
432	H	0	26	0	0	0	109	68	103	68	106	68	0	0	63.2	185	18.466	1	0	81	0	0.437838	0
433	F	1	40	0	0	0	130	90	120	90	125	90	1	0	62	161	23.9188	2	0	90	1	0.559006	1
434	H	0	27	0	0	0	120	60	130	70	125	65	0	0	87	182	26.2649	3	0	90	0	0.494505	0
435	H	0	40	0	0	0	140	80	160	80	150	80	1	0	71	195	18.6719	2	0	90	0	0.461538	0
436	F	1	80	1	0	1	130	70	150	60	140	65	1	0	81	165	29.7521	3	0	85	0	0.515152	1
437	F	1	21	0	0	1	90	60	100	50	95	55	0	0	54	169	18.9069	2	0	85	0	0.502959	1
438	H	0	56	0	0	1	80	60	90	60	85	60	0	0	50	170	17.301	1	0	72	0	0.423529	0
439	F	1	45	0	0	0	110	70	110	70	110	70	0	0	68	178	21.4619	2	0	80	0	0.449438	0
440	H	0	26	0	0	0	110	60	110	70	110	65	0	0	64	176	20.6612	2	0	74	0	0.420455	0
441	F	1	49	0	0	1	120	70	120	80	120	75	0	0	51	165	18.7328	2	0	80	0	0.484848	0
442	F	1	38	0	0	1	140	90	140	90	140	90	1	0	52	167	18.6453	2	0	85	0	0.508982	1
443	H	0	56	0	0	0	130	80	120	90	125	85	0	0	76	182	22.9441	2	0	84	0	0.461538	0
444	F	1	20	0	0	0	90	60	110	70	100	65	0	0	50	162	19.052	2	0	74	0	0.45679	0
445	F	1	36	0	0	1	160	80	160	100	160	90	1	0	70	160	27.3437	3	0	82	0	0.5125	1
446	H	0	20	0	0	0	110	70	100	60	105	65	0	0	78	196	20.304	2	0	76	0	0.387755	0
447	F	1	57	1	1	1	160	90	160	100	160	95	1	0	99	177	31.6001	4	1	112	1	0.632768	1
448	F	1	25	0	0	1	110	70	110	70	110	70	0	0	69	175	22.5306	2	0	72	0	0.411429	0
449	H	0	22	0	0	0	140	80	150	80	145	80	1	0	75	168	26.5731	3	0	79	0	0.470238	0
450	H	0	51	0	0	0	90	50	100	70	95	60	0	0	61	174	20.148	2	0	83	0	0.477011	0
451	H	0	22	0	0	0	130	86	140	73	135	79.5	0	0	60	169	21.0077	2	0	69	0	0.408284	0
452	F	1	35	0	0	0	100	74	100	72	100	73	0	0	62	158	24.8358	2	0	82	0	0.518987	1
453	H	0	52	0	0	0	140	82	120	81	130	81.5	0	0	62	167	22.231	2	0	80	0	0.479042	0
454	F	1	33	0	0	0	130	97	120	95	125	96	1	0	61	160	23.8281	2	0	88	1	0.55	1
455	F	1	39	1	0	0	160	110	150	100	155	105	1	0	70	160	27.3437	3	0	85	0	0.53125	1
456	F	1	21	0	0	0	110	72	120	80	115	76	0	0	75	178	23.6713	2	0	78	0	0.438202	0
457	H	0	61	0	0	1	154	89	177	94	165.5	91.5	1	0	75	181	22.8931	2	0	95	0	0.524862	1
458	H	0	31	0	0	0	118	79	139	77	128.5	78	0	0	63	175	20.5714	2	0	77	0	0.44	0
459	F	1	24	0	0	0	123	79	109	73	116	76	0	0	55	156	22.6003	2	0	75	0	0.480769	0
460	H	0	64	1	1	1	107	73	127	80	117	76.5	1	1	87	181	26.556	3	0	98	0	0.541436	1
461	H	0	52	0	0	0	136	78	130	75	133	76.5	0	0	45	140	22.9592	2	0	70	0	0.5	0
462	F	1	43	0	0	0	124	77	111	78	117.5	77.5	0	0	67	179	20.9107	2	0	91	1	0.50838	1
463	F	1	65	0	0	1	128	74	131	72	129.5	73	0	0	71	156	29.1749	3	0	105	1	0.673077	1
464	F	1	30	0	0	0	114	90	121	87	117.5	88.5	0	0	55	165	20.202	2	0	76	0	0.460606	0
465	H	0	28	0	0	0	126	86	108	92	117	89	0	0	83	180	25.6173	3	0	85	0	0.472222	0
466	H	0	36	1	1	1	131	92	139	94	135	93	1	0	54	168	19.1327	2	0	74	0	0.440476	0
467	F	1	25	0	0	0	129	88	126	84	127.5	86	0	0	76	165	27.9155	3	0	94	1	0.569697	1
468	F	1	55	0	0	1	136	89	140	93	138	91	1	0	66	170	22.8374	2	0	95	1	0.558824	1
469	H	0	20	0	0	0	127	90	118	85	122.5	87.5	0	0	57	167	20.4382	2	0	75	0	0.449102	0
470	F	1	24	0	0	1	101	71	101	72	101	71.5	0	0	47	163	17.6898	1	0	64	0	0.392638	0
471	F	1	22	0	0	0	118	89	111	80	114.5	84.5	0	0	51	167	18.2868	1	0	66	0	0.39521	0
473	H	0	26	0	0	0	122	76	114	63	118	69.5	0	0	64	182	19.3213	2	0	81	0	0.445055	0
474	F	1	33	0	0	0	143	95	141	99	142	97	1	0	67	174	22.1297	2	0	84	0	0.482759	0
475	H	0	24	0	0	1	109	59	93	67	101	63	0	0	59.3	185	17.3265	1	0	69	0	0.372973	0
476	H	0	46	1	1	1	156	97	144	107	150	102	1	0	84	156	34.5168	4	1	99	0	0.634615	1
477	H	0	24	0	0	0	113	72	113	74	113	73	0	0	65	186	18.7883	2	0	70	0	0.376344	0
478	F	1	33	0	0	1	120	77	125	80	122.5	78.5	0	0	81	167	29.0437	3	0	90	1	0.538922	1
479	H	0	41	0	0	0	128	80	125	78	126.5	79	0	0	68	177	21.7051	2	0	88	0	0.497175	0
480	H	0	25	0	0	0	128	95	121	77	124.5	86	0	0	65	174	21.4692	2	0	75	0	0.431034	0
481	H	0	23	0	0	1	131	95	133	75	132	85	0	0	84	191	23.0257	2	0	82	0	0.429319	0
482	F	1	29	0	0	1	112	74	110	72	111	73	0	0	66	169	23.1084	2	0	89	1	0.526627	1
483	F	1	20	0	0	0	103	74	118	90	110.5	82	0	0	46	160	17.9687	1	0	59	0	0.36875	0
484	H	0	39	0	0	1	121	79	134	91	127.5	85	0	0	80	186	23.1241	2	0	80	0	0.430108	0
485	F	1	46	0	0	1	112	79	118	92	115	85.5	0	0	69	160	26.9531	3	0	90	1	0.5625	1
486	F	1	60	0	0	1	146	71	130	97	138	84	0	0	60	170	20.7612	2	0	89	1	0.523529	1
487	H	0	73	0	0	1	123	95	134	110	128.5	102.5	1	0	96	180	29.6296	3	0	110	1	0.611111	1
488	F	1	34	0	0	1	105	72	111	75	108	73.5	0	0	55	161	21.2183	2	0	77	0	0.478261	0
489	H	0	37	0	0	1	125	72	115	70	120	71	0	0	72	186	20.8117	2	0	72	0	0.387097	0
490	F	1	23	0	0	1	107	77	107	77	107	77	0	0	60	170	20.7612	2	0	93	1	0.547059	1
491	F	1	63	1	1	1	170	111	151	113	160.5	112	1	0	55	158	22.0317	2	0	92	1	0.582278	1
492	F	1	49	0	0	1	121	91	91	71	106	81	0	0	55	155	22.8928	2	0	90	1	0.580645	1
493	F	1	36	0	0	1	119	85	143	92	131	88.5	0	0	78.5	163	29.5457	3	0	95	1	0.582822	1
494	H	0	21	0	0	0	141	92	144	85	142.5	88.5	1	0	66	175	21.551	2	0	75	0	0.428571	0
495	F	1	21	0	0	0	112	79	115	85	113.5	82	0	0	43	166	15.6046	1	0	68	0	0.409639	0
496	F	1	22	0	0	0	104	63	103	63	103.5	63	0	0	55	175	17.9592	1	0	65	0	0.371429	0
497	H	0	27	0	0	1	118	75	105	74	111.5	74.5	0	0	60	164	22.3081	2	0	74	0	0.45122	0
498	F	1	27	0	0	1	124	78	122	76	123	77	0	0	58.8	163	22.1311	2	0	92	1	0.564417	1
499	F	1	35	0	0	1	131	73	107	74	119	73.5	0	0	68	170	23.5294	2	0	79	0	0.464706	0
500	F	1	40	0	0	1	130	82	124	86	127	84	0	0	75.8	167	27.1792	3	0	86	0	0.51497	1
501	F	1	30	0	0	0	100	76	101	70	100.5	73	0	0	48.4	162	18.4423	1	0	66	0	0.407407	0
502	F	1	34	0	0	1	131	89	112	83	121.5	86	0	0	68.3	181	20.848	2	0	92	1	0.508287	1
503	F	1	24	0	0	0	136	86	131	94	133.5	90	1	0	53.5	158	21.4309	2	0	66	0	0.417722	0
504	H	0	37	0	0	0	140	96	146	77	143	86.5	1	0	49.3	168	17.4674	1	0	64	0	0.380952	0
505	H	0	33	0	0	1	131	87	115	81	123	84	0	0	75.7	185	22.1183	2	0	84	0	0.454054	0
506	H	0	33	0	0	1	130	83	138	76	134	79.5	0	0	72.5	180	22.3765	2	0	80	0	0.444444	0
507	F	1	29	0	0	1	116	76	119	76	117.5	76	0	0	55.9	162	21.3001	2	0	84	0	0.518519	1
508	H	0	30	0	0	1	128	79	130	77	129	78	0	0	67.6	174	22.3279	2	0	76	0	0.436782	0
509	F	1	23	0	0	1	110	66	118	74	114	70	0	0	60	165	22.0386	2	0	78	0	0.472727	0
510	H	0	36	0	0	1	149	97	131	98	140	97.5	1	0	99.5	180	30.7099	4	1	99	0	0.55	1
511	H	0	23	0	0	1	123	61	119	60	121	60.5	0	0	66.3	178	20.9254	2	0	76	0	0.426966	0
512	F	1	38	0	0	0	108	86	107	76	107.5	81	0	0	70.7	175	23.0857	2	0	75	0	0.428571	0
513	F	1	28	0	0	1	117	74	118	67	117.5	70.5	0	0	60.6	167	21.729	2	0	76	0	0.45509	0
514	F	1	21	0	0	1	118	83	114	71	116	77	0	0	54.4	164	20.2261	2	0	68	0	0.414634	0
515	H	0	79	0	0	0	177	110	189	100	183	105	1	0	55	175	17.9592	1	0	85	0	0.485714	0
516	H	0	49	0	0	1	121	92	122	87	121.5	89.5	0	0	65	170	22.4913	2	0	74	0	0.435294	0
517	H	0	23	0	0	0	119	76	116	65	117.5	70.5	0	0	72	178	22.7244	2	0	64	0	0.359551	0
518	H	0	20	0	0	0	139	72	131	84	135	78	0	0	56	172	18.9292	2	0	66	0	0.383721	0
519	F	1	27	0	0	1	121	80	111	82	116	81	0	0	66	169	23.1084	2	0	76	0	0.449704	0
520	H	0	59	0	0	1	142	90	137	86	139.5	88	0	0	63	170	21.7993	2	0	90	0	0.529412	1
521	H	0	38	0	0	0	128	74	130	78	129	76	0	0	76	179	23.7196	2	0	88	0	0.49162	0
522	H	0	30	0	0	1	127	86	124	82	125.5	84	0	0	75	184	22.1526	2	0	80	0	0.434783	0
523	F	1	37	0	0	0	121	90	123	97	122	93.5	1	0	61	167	21.8724	2	0	105	1	0.628743	1
524	H	0	26	0	0	1	132	87	138	79	135	83	0	0	80	184	23.6295	2	0	78	0	0.423913	0
526	H	0	25	0	0	1	116	78	119	76	117.5	77	0	0	52	171	17.7832	1	0	68	0	0.397661	0
527	F	1	36	0	0	1	93	68	117	81	105	74.5	0	0	76.4	165	28.0624	3	0	93	1	0.563636	1
528	F	1	33	0	0	1	124	85	111	75	117.5	80	0	0	79.7	168	28.2384	3	0	95	1	0.565476	1
530	H	0	38	0	0	0	98	75	110	71	104	73	0	0	56.1	177	17.9067	1	0	72	0	0.40678	0
531	F	1	39	0	0	0	121	88	123	86	122	87	0	0	90.8	163	34.1752	4	1	106	1	0.650307	1
532	H	0	24	0	0	0	127	82	132	88	129.5	85	0	0	65.5	177	20.9071	2	0	74	0	0.418079	0
533	H	0	32	0	0	0	147	105	137	101	142	103	1	0	52.6	177	16.7896	1	0	66	0	0.372881	0
534	F	1	28	0	0	0	116	78	115	82	115.5	80	0	0	47	159	18.591	2	0	66	0	0.415094	0
535	H	0	53	0	0	0	144	94	144	95	144	94.5	1	0	77.2	193	20.7254	2	0	96	0	0.497409	0
536	H	0	32	0	0	0	109	69	117	72	113	70.5	0	0	60	181	18.3145	1	0	69	0	0.381215	0
537	H	0	33	0	0	0	129	83	160	120	144.5	101.5	1	0	57.3	177	18.2898	1	0	67	0	0.378531	0
538	H	0	24	0	0	0	153	115	151	99	152	107	1	0	75.9	183	22.6642	2	0	77	0	0.420765	0
539	H	0	22	0	0	1	125	70	123	75	124	72.5	0	0	69.5	184	20.5281	2	0	71	0	0.38587	0
540	F	1	21	0	0	0	106	51	110	73	108	62	0	0	59.3	160	23.1641	2	0	74	0	0.4625	0
541	F	1	34	0	0	1	108	73	103	77	105.5	75	0	0	65	163	24.4646	2	0	86	0	0.527607	1
542	H	0	24	0	0	0	143	73	141	73	142	73	1	0	72.6	192	19.694	2	0	78	0	0.40625	0
543	H	0	36	0	0	1	133	80	124	81	128.5	80.5	0	0	75.6	183	22.5746	2	0	83	0	0.453552	0
544	H	0	26	0	0	0	124	66	126	66	125	66	0	0	74.1	167	26.5696	3	0	78	0	0.467066	0
545	H	0	57	0	0	1	134	91	140	92	137	91.5	1	0	64.2	170	22.2145	2	0	82	0	0.482353	0
546	F	1	34	0	0	1	117	86	111	77	114	81.5	0	0	74.9	165	27.5115	3	0	85	0	0.515152	1
547	F	1	39	0	0	1	115	88	123	80	119	84	0	0	78.2	163	29.4328	3	0	101	1	0.619632	1
548	F	1	22	0	0	1	113	70	110	72	111.5	71	0	0	51	158	20.4294	2	0	74	0	0.468354	0
549	F	1	57	0	0	1	126	109	117	78	121.5	93.5	1	0	73.7	162	28.0826	3	0	88	1	0.54321	1
550	F	1	20	0	0	0	99	71	98	68	98.5	69.5	0	0	41.1	164	15.2811	1	0	57	0	0.347561	0
551	H	0	25	0	0	0	141	88	144	83	142.5	85.5	1	0	62.4	174	20.6104	2	0	64	0	0.367816	0
552	H	0	28	0	0	0	121	91	125	85	123	88	0	0	53	173	17.7086	1	0	69	0	0.398844	0
553	H	0	31	0	0	0	131	86	137	88	134	87	0	0	77	187	22.0195	2	0	81	0	0.433155	0
554	H	0	56	0	0	1	136	93	130	84	133	88.5	0	0	83	178	26.1962	3	0	93	0	0.522472	1
555	F	1	32	0	0	1	115	68	103	76	109	72	0	0	48	167	17.2111	1	0	77	0	0.461078	0
556	F	1	21	0	0	1	121	101	121	88	121	94.5	1	0	59	171	20.1771	2	0	73	0	0.426901	0
557	F	1	37	0	0	1	114	90	111	98	112.5	94	1	0	82	169	28.7105	3	0	107	1	0.633136	1
558	F	1	56	0	0	1	113	65	130	64	121.5	64.5	0	0	65	185	18.992	2	0	98	1	0.52973	1
559	F	1	26	0	0	0	123	88	142	108	132.5	98	1	0	55	170	19.0311	2	0	71	0	0.417647	0
560	F	1	48	1	0	1	132	97	133	86	132.5	91.5	1	0	95	160	37.1094	4	1	112	1	0.7	1
561	H	0	68	0	0	1	141	98	148	107	144.5	102.5	1	0	78	170	26.9896	3	0	99	0	0.582353	1
562	H	0	33	0	0	1	123	80	123	96	123	88	0	0	65	175	21.2245	2	0	76	0	0.434286	0
563	H	0	28	0	0	0	127	88	129	85	128	86.5	0	0	58	181	17.704	1	0	77	0	0.425414	0
564	H	0	27	0	0	1	118	70	123	81	120.5	75.5	0	0	69	185	20.1607	2	0	75	0	0.405405	0
565	F	1	33	0	0	0	102	78	105	73	103.5	75.5	0	0	70	169	24.5089	2	0	100	1	0.591716	1
566	F	1	23	0	0	1	116	73	125	75	120.5	74	0	0	75	170	25.9516	3	0	79	0	0.464706	0
567	H	0	35	0	0	1	180	108	166	108	173	108	1	0	70	169	24.5089	2	0	88	0	0.52071	1
568	F	1	60	0	0	1	174	104	170	104	172	104	1	0	85	174	28.075	3	0	107	1	0.614943	1
569	H	0	45	0	0	0	144	92	132	97	138	94.5	1	0	72	175	23.5102	2	0	95	0	0.542857	1
570	H	0	23	0	0	1	136	81	138	77	137	79	0	0	80	182	24.1517	2	0	77	0	0.423077	0
571	F	1	52	0	0	1	152	106	154	108	153	107	1	0	94	165	34.5271	4	1	95	1	0.575758	1
572	F	1	25	0	0	1	104	71	107	69	105.5	70	0	0	75	160	29.2969	3	0	90	1	0.5625	1
573	H	0	62	0	0	0	120	88	127	87	123.5	87.5	0	0	84.9	194	22.5582	2	0	96	0	0.494845	0
574	H	0	39	0	0	0	100	67	101	70	100.5	68.5	0	0	69.5	175	22.6939	2	0	81	0	0.462857	0
575	H	0	32	0	0	1	114	80	119	84	116.5	82	0	0	56.7	172	19.1658	2	0	75	0	0.436047	0
576	H	0	23	0	0	0	124	73	117	83	120.5	78	0	0	78.7	180	24.2901	2	0	79	0	0.438889	0
577	F	1	49	0	0	1	107	80	112	67	109.5	73.5	0	0	53.4	163	20.0986	2	0	76	0	0.466258	0
578	F	1	24	0	0	1	107	72	119	73	113	72.5	0	0	63.6	159	25.1572	3	0	75	0	0.471698	0
579	H	0	25	0	0	1	122	78	121	57	121.5	67.5	0	0	75	188	21.22	2	0	75	0	0.398936	0
580	H	0	27	0	0	1	118	74	114	90	116	82	0	0	77.1	180	23.7963	2	0	76	0	0.422222	0
581	F	1	39	0	0	1	114	81	117	85	115.5	83	0	0	82.9	170	28.6851	3	0	85	0	0.5	0
582	F	1	34	0	0	0	114	75	114	78	114	76.5	0	0	57.8	160	22.5781	2	0	74	0	0.4625	0
583	F	1	23	0	0	1	119	82	118	87	118.5	84.5	0	0	54	162	20.5761	2	0	72	0	0.444444	0
584	H	0	23	0	0	0	100	62	113	81	106.5	71.5	0	0	87.8	185	25.6538	3	0	86	0	0.464865	0
585	H	0	34	0	0	0	115	73	111	71	113	72	0	0	76.2	185	22.2644	2	0	79	0	0.427027	0
586	H	0	41	0	0	0	131	88	128	88	129.5	88	0	0	77.5	186	22.4014	2	0	82	0	0.44086	0
587	H	0	34	0	0	0	130	86	132	85	131	85.5	0	0	66	185	19.2841	2	0	75	0	0.405405	0
588	H	0	33	0	0	1	123	83	115	85	119	84	0	0	64	170	22.1453	2	0	90	0	0.529412	1
589	H	0	46	0	0	0	128	55	132	54	130	54.5	0	0	80	178	25.2493	3	0	91	0	0.511236	1
590	H	0	20	0	0	1	136	92	129	72	132.5	82	0	0	61	180	18.8272	2	0	77	0	0.427778	0
591	H	0	20	0	0	1	122	81	116	77	119	79	0	0	66	170	22.8374	2	0	71	0	0.417647	0
592	H	0	27	0	0	0	114	82	109	76	111.5	79	0	0	65	187	18.5879	2	0	86	0	0.459893	0
593	H	0	42	0	0	0	120	90	134	86	127	88	0	0	76	180	23.4568	2	0	102	1	0.566667	1
594	F	1	20	0	0	1	118	68	119	74	118.5	71	0	0	54	168	19.1327	2	0	74	0	0.440476	0
595	H	0	24	0	0	0	123	91	121	85	122	88	0	0	54	182	16.3024	1	0	74	0	0.406593	0
596	F	1	23	0	0	0	118	79	115	72	116.5	75.5	0	0	52	160	20.3125	2	0	73	0	0.45625	0
597	F	1	20	0	0	0	116	89	117	87	116.5	88	0	0	53	173	17.7086	1	0	84	0	0.485549	0
598	F	1	44	0	0	1	101	84	93	72	97	78	0	0	56	160	21.875	2	0	88	1	0.55	1
599	F	1	34	0	0	0	102	74	93	67	97.5	70.5	0	0	60	160	23.4375	2	0	83	0	0.51875	1
600	F	1	22	0	0	1	106	82	116	84	111	83	0	0	56	165	20.5693	2	0	79	0	0.478788	0
601	F	1	53	0	0	0	130	85	127	87	128.5	86	0	0	92	173	30.7394	4	1	112	1	0.647399	1
602	F	1	33	0	0	0	117	83	103	76	110	79.5	0	0	66.6	171	22.7762	2	0	96	1	0.561404	1
603	F	1	21	0	0	1	111	72	120	61	115.5	66.5	0	0	59.5	169	20.8326	2	0	77	0	0.455621	0
604	F	1	52	0	0	1	107	74	116	82	111.5	78	0	0	65.4	186	18.9039	2	0	92	1	0.494624	0
605	F	1	47	0	0	1	141	96	121	82	131	89	0	0	83.5	173	27.8994	3	0	112	1	0.647399	1
605	F	1	47	0	0	1	141	96	121	82	131	89	0	0	83.5	173	27.8994	3	0	112	1	0.647399	1
606	H	0	26	0	0	0	135	84	137	88	136	86	0	0	63	187	18.016	1	0	74	0	0.395722	0
607	F	1	39	1	1	1	148	104	130	97	139	100.5	1	0	90	163	33.8741	4	1	96	1	0.588957	1
608	H	0	30	0	0	0	110	80	121	78	115.5	79	0	0	72	181	21.9774	2	0	83	0	0.458564	0
609	H	0	27	0	0	0	113	61	105	69	109	65	0	0	61	186	17.6321	1	0	73	0	0.392473	0
610	F	1	83	1	1	0	119	84	114	80	116.5	82	1	1	88	155	36.6285	4	1	118	1	0.76129	1
611	F	1	26	0	0	1	119	87	119	85	119	86	0	0	62	169	21.7079	2	0	72	0	0.426036	0
612	F	1	39	0	0	1	147	98	144	96	145.5	97	1	0	125.8	174	41.5511	4	1	126	1	0.724138	1
613	F	1	33	0	0	1	100	72	103	68	101.5	70	0	0	78.1	175	25.502	3	0	90	1	0.514286	1
614	F	1	32	0	0	1	119	89	112	81	115.5	85	0	0	85.7	180	26.4506	3	0	98	1	0.544444	1
615	F	1	53	0	0	1	160	110	147	106	153.5	108	1	0	111.5	172	37.6893	4	1	120	1	0.697674	1
616	F	1	69	0	0	1	113	79	115	82	114	80.5	0	0	67.5	172	22.8164	2	0	94	1	0.546512	1
617	H	0	27	0	0	1	132	86	129	83	130.5	84.5	0	0	74.6	193	20.0274	2	0	81	0	0.419689	0
618	F	1	45	0	0	1	135	87	136	78	135.5	82.5	0	0	93.3	165	34.27	4	1	99	1	0.6	1
619	F	1	39	0	0	0	120	80	118	79	119	79.5	0	0	56.3	162	21.4525	2	0	75	0	0.462963	0
620	F	1	34	1	0	1	157	98	146	89	151.5	93.5	1	0	80.1	162	30.5213	4	1	89	1	0.549383	1
621	H	0	30	0	0	0	116	79	123	76	119.5	77.5	0	0	76.5	171	26.1619	3	0	82	0	0.479532	0
622	H	0	20	0	0	0	132	88	128	75	130	81.5	0	0	66.8	186	19.3086	2	0	76	0	0.408602	0
623	H	0	21	0	0	0	136	81	131	81	133.5	81	0	0	86.6	195	22.7745	2	0	84	0	0.430769	0
624	H	0	28	0	0	0	125	64	119	66	122	65	0	0	64	184	18.9036	2	0	71	0	0.38587	0
625	H	0	38	0	0	0	121	78	120	66	120.5	72	0	0	65.7	193	17.6381	1	0	70	0	0.362694	0
626	H	0	48	0	0	1	119	66	113	66	116	66	0	0	73.7	182	22.2497	2	0	86	0	0.472527	0
627	H	0	40	0	0	1	123	89	114	88	118.5	88.5	0	0	77.2	180	23.8272	2	0	82	0	0.455556	0
628	H	0	55	0	0	0	133	83	130	84	131.5	83.5	0	0	66	180	20.3704	2	0	77	0	0.427778	0
629	F	1	25	0	0	0	126	80	124	68	125	74	0	0	64	177	20.4284	2	0	78	0	0.440678	0
630	F	1	27	0	0	1	111	74	110	74	110.5	74	0	0	67.8	188	19.1829	2	0	75	0	0.398936	0
631	H	0	20	0	0	1	124	81	112	67	118	74	0	0	64.4	189	18.0286	1	0	71	0	0.375661	0
632	H	0	39	0	0	1	110	68	115	70	112.5	69	0	0	75.1	192	20.3722	2	0	72	0	0.375	0
633	H	0	36	1	0	1	128	92	131	92	129.5	92	1	0	83.8	178	26.4487	3	0	93	0	0.522472	1
634	H	0	29	0	0	0	102	63	94	56	98	59.5	0	0	68.2	175	22.2694	2	0	88	0	0.502857	1
635	H	0	29	0	0	0	131	101	127	79	129	90	1	0	65.6	172	22.1741	2	0	83	0	0.482558	0
637	H	0	46	0	0	0	136	93	132	92	134	92.5	1	0	63	180	19.4444	2	0	79	0	0.438889	0
638	H	0	31	0	0	0	143	98	140	94	141.5	96	1	0	58.2	174	19.2231	2	0	71	0	0.408046	0
639	H	0	24	0	0	1	136	80	142	84	139	82	0	0	56.6	175	18.4816	1	0	67	0	0.382857	0
640	H	0	52	0	0	0	142	88	138	91	140	89.5	1	0	72	175	23.5102	2	0	90	0	0.514286	1
641	F	1	60	0	0	1	156	92	167	96	161.5	94	1	0	55	161	21.2183	2	0	95	1	0.590062	1
642	H	0	41	0	0	0	118	73	124	82	121	77.5	0	0	63	170	21.7993	2	0	80	0	0.470588	0
643	H	0	25	0	0	1	130	101	139	79	134.5	90	1	0	66	180	20.3704	2	0	75	0	0.416667	0
644	H	0	26	0	0	1	103	71	102	72	102.5	71.5	0	0	48.6	167	17.4262	1	0	68	0	0.407186	0
644	H	0	26	0	0	1	103	71	102	72	102.5	71.5	0	0	48.6	167	17.4262	1	0	68	0	0.407186	0
645	H	0	71	1	0	0	156	81	160	103	158	92	1	0	65.4	171	22.3659	2	0	87	0	0.508772	1
646	F	1	49	0	0	0	117	87	110	82	113.5	84.5	0	0	75.7	161	29.2041	3	0	91	1	0.565217	1
647	H	0	36	0	0	0	116	79	120	77	118	78	0	0	83.4	190	23.1025	2	0	85	0	0.447368	0
648	H	0	42	0	0	0	114	77	106	69	110	73	0	0	62.5	200	15.625	1	0	74	0	0.37	0
649	H	0	45	0	0	0	131	81	128	87	129.5	84	0	0	76.7	180	23.6728	2	0	86	0	0.477778	0
650	F	1	32	0	0	0	109	80	110	79	109.5	79.5	0	0	57.5	162	21.9098	2	0	85	0	0.524691	1
651	H	0	46	0	0	0	139	85	137	89	138	87	0	0	81	184	23.9249	2	0	90	0	0.48913	0
652	H	0	31	0	0	1	118	79	123	83	120.5	81	0	0	78.9	183	23.56	2	0	85	0	0.464481	0
653	H	0	37	0	0	0	123	76	115	76	119	76	0	0	63	177	20.1092	2	0	75	0	0.423729	0
654	H	0	24	0	0	1	118	74	121	74	119.5	74	0	0	60	188	16.976	1	0	75	0	0.398936	0
655	H	0	42	0	0	1	122	79	120	76	121	77.5	0	0	60	168	21.2585	2	0	83	0	0.494048	0
656	H	0	29	0	0	0	116	88	111	76	113.5	82	0	0	56	174	18.4965	1	0	74	0	0.425287	0
657	F	1	25	0	0	1	140	95	120	90	130	92.5	1	0	57	167	20.4382	2	0	75	0	0.449102	0
657	F	1	25	0	0	1	140	95	120	90	130	92.5	1	0	57	167	20.4382	2	0	75	0	0.449102	0
658	F	1	20	0	0	0	109	72	117	71	113	71.5	0	0	58	168	20.5499	2	0	80	0	0.47619	0
659	H	0	35	0	0	0	112	73	112	72	112	72.5	0	0	62.9	180	19.4136	2	0	78	0	0.433333	0
660	H	0	51	0	0	1	152	91	156	88	154	89.5	1	0	75	186	21.6788	2	0	80	0	0.430108	0
661	F	1	26	0	0	1	113	85	117	85	115	85	0	0	63.7	162	24.2722	2	0	84	0	0.518519	1
662	H	0	43	0	0	0	114	80	106	80	110	80	0	0	69.6	184	20.5577	2	0	96	0	0.521739	1
663	F	1	29	0	0	0	120	91	112	82	116	86.5	0	0	60.6	163	22.8085	2	0	85	0	0.521472	1
664	F	1	37	0	0	0	141	108	137	106	139	107	1	0	101	161	38.9645	4	1	115	1	0.714286	1
665	H	0	24	0	0	1	108	70	121	71	114.5	70.5	0	0	62.5	182	18.8685	2	0	76	0	0.417582	0
666	F	1	58	0	0	1	118	81	119	79	118.5	80	0	0	91.7	165	33.6823	4	1	115	1	0.69697	1
667	F	1	42	0	0	1	131	90	126	95	128.5	92.5	1	0	66.2	169	23.1785	2	0	94	1	0.556213	1
668	H	0	32	0	0	0	125	83	122	87	123.5	85	0	0	87.9	189	24.6074	2	0	92	0	0.486772	0
669	H	0	45	0	0	0	146	88	117	88	131.5	88	0	0	73.9	187	21.133	2	0	82	0	0.438503	0
670	H	0	62	0	0	1	113	71	113	79	113	75	0	0	74.9	178	23.6397	2	0	99	0	0.55618	1
670	H	0	62	0	0	1	113	71	113	79	113	75	0	0	74.9	178	23.6397	2	0	99	0	0.55618	1
671	F	1	39	0	0	1	117	92	103	85	110	88.5	0	0	71	168	25.1559	3	0	85	0	0.505952	1
671	F	1	39	0	0	1	117	92	103	85	110	88.5	0	0	71	168	25.1559	3	0	85	0	0.505952	1
672	F	1	22	0	0	1	125	89	115	85	120	87	0	0	70	166	25.4028	3	0	77	0	0.463855	0
673	H	0	25	0	0	1	122	82	133	79	127.5	80.5	0	0	64.2	186	18.5571	2	0	75	0	0.403226	0
674	H	0	52	0	0	1	126	81	142	86	134	83.5	0	0	62	173	20.7157	2	0	80	0	0.462428	0
675	H	0	44	0	0	0	167	115	134	105	150.5	110	1	0	72	174	23.7812	2	0	90	0	0.517241	1
676	F	1	30	0	0	0	99	71	105	77	102	74	0	0	49	160	19.1406	2	0	61	0	0.38125	0
677	H	0	22	0	0	1	108	68	118	68	113	68	0	0	88.2	202	21.6155	2	0	80	0	0.39604	0
678	F	1	28	0	0	1	118	80	126	84	122	82	0	0	47	161	18.132	1	0	65	0	0.403727	0
679	H	0	40	0	0	1	113	74	109	73	111	73.5	0	0	69.4	185	20.2776	2	0	87	0	0.47027	0
680	F	1	45	0	0	1	141	86	115	78	128	82	0	0	56	170	19.3772	2	0	91	1	0.535294	1
681	F	1	46	0	0	0	102	71	116	80	109	75.5	0	0	77.4	159	30.6159	4	1	95	1	0.597484	1
682	F	1	24	0	0	0	118	66	136	69	127	67.5	0	0	54.1	165	19.8714	2	0	77	0	0.466667	0
683	F	1	26	0	0	1	95	67	98	68	96.5	67.5	0	0	51.1	158	20.4695	2	0	61	0	0.386076	0
684	F	1	23	0	0	0	109	58	88	62	98.5	60	0	0	71.4	165	26.2259	3	0	79	0	0.478788	0
686	H	0	34	0	0	0	112	80	118	77	115	78.5	0	0	77.9	192	21.1317	2	0	76	0	0.395833	0
687	H	0	30	0	0	1	111	70	111	72	111	71	0	0	66.4	175	21.6816	2	0	75	0	0.428571	0
688	F	1	30	0	0	1	105	80	102	75	103.5	77.5	0	0	78.5	165	28.8338	3	0	87	0	0.527273	1
689	H	0	63	0	0	0	166	94	152	86	159	90	1	0	60.6	159	23.9706	2	0	86	0	0.540881	1
690	H	0	27	0	0	1	129	82	125	68	127	75	0	0	62.2	185	18.1738	1	0	70	0	0.378378	0
691	F	1	39	0	0	0	119	78	107	82	113	80	0	0	78.4	178	24.7444	2	0	96	1	0.539326	1
692	F	1	25	0	0	0	129	97	114	76	121.5	86.5	0	0	70.3	166	25.5117	3	0	78	0	0.46988	0
693	F	1	21	0	0	0	122	66	102	73	112	69.5	0	0	61.9	170	21.4187	2	0	71	0	0.417647	0
694	F	1	44	0	0	1	137	100	123	91	130	95.5	1	0	112.2	173	37.4887	4	1	123	1	0.710983	1
695	H	0	29	0	0	0	132	86	152	90	142	88	1	0	103.9	190	28.7812	3	0	88	0	0.463158	0
696	H	0	25	0	0	1	139	85	121	94	130	89.5	0	0	86	185	25.1278	3	0	82	0	0.443243	0
697	H	0	26	0	0	1	120	87	131	102	125.5	94.5	1	0	120	195	31.5582	4	1	130	1	0.666667	1
698	H	0	57	0	0	0	185	109	177	105	181	107	1	0	83.6	198	21.3244	2	0	100	0	0.505051	1
699	H	0	40	0	0	1	145	109	137	99	141	104	1	0	138.7	190	38.4211	4	1	119	1	0.626316	1
700	F	1	47	1	0	0	180	131	192	125	186	128	1	0	88.7	162	33.7982	4	1	103	1	0.635802	1
701	H	0	34	0	0	0	129	87	133	91	131	89	0	0	85	180	26.2346	3	0	84	0	0.466667	0
702	H	0	20	0	0	1	115	84	123	81	119	82.5	0	0	60	176	19.3698	2	0	65	0	0.369318	0
703	F	1	49	0	0	1	148	94	143	100	145.5	97	1	0	52	152	22.5069	2	0	83	0	0.546053	1
704	F	1	49	0	0	1	123	86	115	90	119	88	0	0	83	170	28.7197	3	0	104	1	0.611765	1
705	F	1	55	0	0	0	145	91	136	87	140.5	89	1	0	58	155	24.1415	2	0	92	1	0.593548	1
706	F	1	20	0	0	0	100	77	109	80	104.5	78.5	0	0	42	157	17.0392	1	0	78	0	0.496815	0
707	F	1	22	0	0	1	107	76	91	67	99	71.5	0	0	45	158	18.026	1	0	66	0	0.417722	0
708	F	1	34	0	0	1	131	81	130	91	130.5	86	0	0	65	167	23.3067	2	0	106	1	0.634731	1
709	H	0	37	0	0	0	131	75	117	63	124	69	0	0	64	181	19.5354	2	0	84	0	0.464088	0
710	F	1	29	0	0	0	140	90	124	86	132	88	0	0	101.5	170	35.1211	4	1	106	1	0.623529	1
713	F	1	29	0	0	0	119	88	117	77	118	82.5	0	0	66.2	168	23.4552	2	0	78	0	0.464286	0
714	F	1	59	1	0	1	177	110	169	110	173	110	1	0	74	163	27.852	3	0	90	1	0.552147	1
715	H	0	44	0	0	1	113	74	117	74	115	74	0	0	67.9	175	22.1714	2	0	74	0	0.422857	0
716	F	1	31	0	0	1	106	75	114	86	110	80.5	0	0	66.1	165	24.2792	2	0	77	0	0.466667	0
717	H	0	44	0	0	0	109	73	108	82	108.5	77.5	0	0	72.9	183	21.7683	2	0	86	0	0.469945	0
718	H	0	34	0	0	0	129	88	118	88	123.5	88	0	0	74.7	184	22.064	2	0	83	0	0.451087	0
719	F	1	39	0	0	0	102	82	128	88	115	85	0	0	103.8	166	37.6687	4	1	108	1	0.650602	1
720	H	0	39	0	0	1	127	87	129	88	128	87.5	0	0	56	184	16.5406	1	0	71	0	0.38587	0
721	F	1	69	1	1	1	148	87	146	97	147	92	1	0	52.4	148	23.9226	2	0	76	0	0.513514	1
722	F	1	56	0	0	1	110	80	104	75	107	77.5	0	0	93.6	173	31.274	4	1	119	1	0.687861	1
723	F	1	32	0	0	1	110	79	110	83	110	81	0	0	64.3	154	27.1125	3	0	91	1	0.590909	1
724	H	0	26	0	0	1	116	73	129	78	122.5	75.5	0	0	65	177	20.7476	2	0	73	0	0.412429	0
725	F	1	20	0	0	1	99	72	89	66	94	69	0	0	53.8	168	19.0618	2	0	74	0	0.440476	0
726	F	1	27	0	0	1	97	76	127	102	112	89	0	0	42.2	170	14.6021	1	0	74	0	0.435294	0
727	F	1	22	0	0	1	103	67	98	67	100.5	67	0	0	55.2	158	22.1118	2	0	74	0	0.468354	0
728	F	1	45	1	1	0	152	84	159	105	155.5	94.5	1	0	83.5	169	29.2357	3	0	97	1	0.573964	1
729	F	1	40	0	0	1	146	102	155	103	150.5	102.5	1	0	61	160	23.8281	2	0	71	0	0.44375	0
730	F	1	53	0	0	1	161	105	169	104	165	104.5	1	0	68.5	165	25.1607	3	0	92	1	0.557576	1
731	H	0	53	0	0	0	130	78	124	87	127	82.5	0	0	90.1	176	29.087	3	0	91	0	0.517045	1
732	F	1	41	0	0	1	121	95	124	84	122.5	89.5	0	0	93.7	170	32.4221	4	1	112	1	0.658824	1
733	H	0	22	0	0	0	122	84	123	85	122.5	84.5	0	0	56.8	184	16.7769	1	0	72	0	0.391304	0
734	F	1	32	0	0	1	104	63	121	73	112.5	68	0	0	50.2	168	17.7863	1	0	69	0	0.410714	0
735	H	0	45	0	0	0	114	79	139	87	126.5	83	0	0	69.9	185	20.4237	2	0	81	0	0.437838	0
736	F	1	44	0	0	1	121	85	125	87	123	86	0	0	77.6	160	30.3125	4	1	70	0	0.4375	0
737	F	1	48	0	0	1	154	115	169	115	161.5	115	1	0	92.2	168	32.6672	4	1	113	1	0.672619	1
738	F	1	23	0	0	1	116	74	114	73	115	73.5	0	0	76.2	170	26.3668	3	0	81	0	0.476471	0
739	H	0	27	0	0	0	111	67	104	63	107.5	65	0	0	68.2	189	19.0924	2	0	72	0	0.380952	0
740	H	0	28	0	0	1	124	76	122	81	123	78.5	0	0	60	191	16.4469	1	0	68	0	0.356021	0
741	H	0	21	0	0	1	116	82	121	89	118.5	85.5	0	0	76.4	176	24.6643	2	0	76	0	0.431818	0
742	F	1	20	0	0	1	113	74	113	72	113	73	0	0	64	165	23.5078	2	0	75	0	0.454545	0
743	F	1	70	0	0	1	176	90	153	100	164.5	95	1	0	112	166	40.6445	4	1	117	1	0.704819	1
744	F	1	23	0	0	1	112	85	110	90	111	87.5	0	0	70.7	162	26.9395	3	0	88	1	0.54321	1
745	F	1	24	0	0	0	135	94	134	88	134.5	91	1	0	90.3	163	33.987	4	1	86	0	0.527607	1
746	H	0	51	0	0	1	134	90	133	89	133.5	89.5	0	0	82.5	172	27.8867	3	0	86	0	0.5	0
747	F	1	53	0	0	0	132	83	136	85	134	84	0	0	67.5	162	25.7202	3	0	94	1	0.580247	1
748	F	1	25	0	0	0	111	65	114	71	112.5	68	0	0	52.5	165	19.2837	2	0	71	0	0.430303	0
749	F	1	35	0	0	1	132	97	149	97	140.5	97	1	0	76.3	164	28.3685	3	0	94	1	0.573171	1
750	F	1	30	0	0	0	98	68	89	67	93.5	67.5	0	0	66	171	22.571	2	0	80	0	0.467836	0
751	F	1	26	0	0	0	114	79	112	76	113	77.5	0	0	60	176	19.3698	2	0	67	0	0.380682	0
752	F	1	37	0	0	1	100	73	99	66	99.5	69.5	0	0	76	174	25.1024	3	0	95	1	0.545977	1
753	F	1	30	0	0	1	121	84	122	79	121.5	81.5	0	0	85	172	28.7317	3	0	92	1	0.534884	1
754	H	0	72	1	0	1	164	87	162	84	163	85.5	1	0	100	176	32.2831	4	1	117	1	0.664773	1
755	H	0	31	0	0	0	101	68	104	66	102.5	67	0	0	67	170	23.1834	2	0	78	0	0.458824	0
756	H	0	48	0	0	1	121	79	125	80	123	79.5	0	0	70	177	22.3435	2	0	87	0	0.491525	0
757	F	1	38	0	0	0	121	80	120	79	120.5	79.5	0	0	55	165	20.202	2	0	63	0	0.381818	0
758	F	1	42	0	0	1	90	66	108	74	99	70	0	0	60	165	22.0386	2	0	91	1	0.551515	1
759	F	1	23	0	0	1	119	73	113	76	116	74.5	0	0	41	158	16.4237	1	0	82	0	0.518987	1
760	H	0	30	0	0	1	138	80	115	70	126.5	75	0	0	67.7	188	19.1546	2	0	75	0	0.398936	0
761	F	1	25	0	0	1	114	74	109	68	111.5	71	0	0	69.4	171	23.7338	2	0	72	0	0.421053	0
762	F	1	22	0	0	1	108	78	112	84	110	81	0	0	69.9	172	23.6276	2	0	77	0	0.447674	0
763	H	0	26	0	0	0	136	81	127	80	131.5	80.5	0	0	70	181	21.3669	2	0	76	0	0.41989	0
763	H	0	26	0	0	0	136	81	127	80	131.5	80.5	0	0	70	181	21.3669	2	0	76	0	0.41989	0
764	H	0	25	0	0	0	135	75	128	77	131.5	76	0	0	94.4	183	28.1884	3	0	90	0	0.491803	0
765	H	0	55	0	0	1	134	89	130	80	132	84.5	0	0	87.9	182	26.5367	3	0	96	0	0.527473	1
766	F	1	22	0	0	1	104	83	118	85	111	84	0	0	53.5	168	18.9555	2	0	66	0	0.392857	0
767	H	0	46	0	0	1	126	84	125	88	125.5	86	0	0	78	170	26.9896	3	0	91	0	0.535294	1
768	H	0	34	0	0	0	114	71	138	74	126	72.5	0	0	64.2	185	18.7582	2	0	73	0	0.394595	0
769	H	0	39	0	0	1	118	86	121	79	119.5	82.5	0	0	87.2	184	25.7561	3	0	95	0	0.516304	1
770	F	1	29	0	0	1	126	78	118	70	122	74	0	0	86.6	161	33.4092	4	1	93	1	0.57764	1
771	H	0	26	0	0	0	123	65	119	64	121	64.5	0	0	63.5	182	19.1704	2	0	69	0	0.379121	0
772	F	1	37	0	0	1	131	91	124	92	127.5	91.5	1	0	71.6	167	25.6732	3	0	84	0	0.502994	1
773	H	0	22	0	0	0	142	98	142	91	142	94.5	1	0	54	167	19.3625	2	0	66	0	0.39521	0
774	H	0	25	0	0	0	142	75	142	82	142	78.5	1	0	87.4	188	24.7284	2	0	81	0	0.430851	0
775	F	1	30	0	0	1	118	79	101	71	109.5	75	0	0	59.8	159	23.6541	2	0	78	0	0.490566	0
776	F	1	45	0	0	0	94	62	113	68	103.5	65	0	0	77.1	169	26.9949	3	0	102	1	0.60355	1
777	F	1	30	0	0	1	114	78	118	73	116	75.5	0	0	60.7	161	23.4173	2	0	81	0	0.503106	1
778	H	0	22	0	0	0	101	62	106	61	103.5	61.5	0	0	71.3	174	23.55	2	0	73	0	0.41954	0
779	H	0	40	0	0	0	133	70	122	62	127.5	66	0	0	75.6	181	23.0762	2	0	80	0	0.441989	0
780	H	0	32	0	0	0	122	76	119	78	120.5	77	0	0	69.3	181	21.1532	2	0	71	0	0.392265	0
781	H	0	25	0	0	0	119	73	121	81	120	77	0	0	104	191	28.508	3	0	95	0	0.497382	0
782	F	1	36	0	0	1	126	80	114	85	120	82.5	0	0	41.1	155	17.1072	1	0	69	0	0.445161	0
783	H	0	23	0	0	1	124	79	121	80	122.5	79.5	0	0	89.9	186	25.9857	3	0	84	0	0.451613	0
784	F	1	22	0	0	1	110	82	114	84	112	83	0	0	42.6	158	17.0646	1	0	66	0	0.417722	0
785	F	1	29	0	0	1	119	74	94	72	106.5	73	0	0	62.6	166	22.7174	2	0	69	0	0.415663	0
786	H	0	21	0	0	1	120	76	112	76	116	76	0	0	64.3	187	18.3877	1	0	69	0	0.368984	0
787	H	0	31	0	0	1	102	70	110	77	106	73.5	0	0	76.3	168	27.0337	3	0	85	0	0.505952	1
788	F	1	30	0	0	0	114	65	101	65	107.5	65	0	0	49.4	166	17.9271	1	0	68	0	0.409639	0
789	H	0	51	1	1	1	158	87	158	85	158	86	1	0	59.3	183	17.7073	1	0	69	0	0.377049	0
790	F	1	61	1	1	1	131	91	121	82	126	86.5	1	1	65.4	157	26.5325	3	0	96	1	0.611465	1
792	H	0	60	1	1	1	186	109	194	107	190	108	1	0	92.4	187	26.4234	3	0	97	0	0.518717	1
793	H	0	23	0	0	0	128	85	131	83	129.5	84	0	0	71.4	190	19.7784	2	0	71	0	0.373684	0
794	H	0	23	0	0	0	129	88	122	82	125.5	85	0	0	74.7	185	21.8262	2	0	76	0	0.410811	0
795	H	0	31	0	0	1	129	78	113	65	121	71.5	0	0	79.6	178	25.1231	3	0	91	0	0.511236	1
796	H	0	45	0	0	0	135	83	140	77	137.5	80	0	0	61.1	175	19.951	2	0	77	0	0.44	0
797	F	1	29	0	0	1	101	85	100	74	100.5	79.5	0	0	84.2	173	28.1332	3	0	93	1	0.537572	1
798	F	1	38	0	0	0	111	70	111	69	111	69.5	0	0	73.5	181	22.4352	2	0	93	1	0.513812	1
799	F	1	33	0	0	1	135	107	118	78	126.5	92.5	1	0	62.5	166	22.6811	2	0	92	1	0.554217	1
800	H	0	52	0	0	1	137	83	134	80	135.5	81.5	0	0	74.8	190	20.7202	2	0	85	0	0.447368	0
801	F	1	30	1	1	1	121	87	121	87	121	87	1	1	60	172	20.2812	2	0	76	0	0.44186	0
802	F	1	38	0	0	1	103	81	106	84	104.5	82.5	0	0	72	170	24.9135	2	0	90	1	0.529412	1
803	F	1	22	0	0	1	115	67	136	79	125.5	73	0	0	60	174	19.8177	2	0	70	0	0.402299	0
804	F	1	38	1	1	1	136	107	124	94	130	100.5	1	0	58	153	24.7768	2	0	85	0	0.555556	1
805	F	1	25	0	0	1	114	86	105	65	109.5	75.5	0	0	50	162	19.052	2	0	75	0	0.462963	0
806	F	1	44	0	0	1	97	65	119	78	108	71.5	0	0	60	170	20.7612	2	0	77	0	0.452941	0
807	F	1	24	0	0	1	114	76	114	68	114	72	0	0	54	166	19.5965	2	0	70	0	0.421687	0
808	H	0	22	0	0	0	130	83	124	73	127	78	0	0	71	190	19.6676	2	0	75	0	0.394737	0
809	F	1	20	0	0	0	129	83	132	74	130.5	78.5	0	0	72	172	24.3375	2	0	91	1	0.52907	1
810	F	1	70	0	0	0	127	100	119	98	123	99	1	0	45	167	16.1354	1	0	90	1	0.538922	1
811	H	0	22	0	0	0	148	100	121	69	134.5	84.5	0	0	70	189	19.5963	2	0	74	0	0.391534	0
812	H	0	20	0	0	1	101	80	94	74	97.5	77	0	0	47	168	16.6525	1	0	65	0	0.386905	0
813	F	1	47	1	1	0	182	112	178	101	180	106.5	1	0	43	163	16.1843	1	0	85	0	0.521472	1
814	F	1	32	0	0	1	121	81	109	89	115	85	0	0	64	173	21.3839	2	0	89	1	0.514451	1
815	F	1	53	0	0	1	114	83	119	106	116.5	94.5	1	0	42	154	17.7096	1	0	74	0	0.480519	0
816	F	1	20	0	0	0	107	65	113	68	110	66.5	0	0	57	168	20.1956	2	0	79	0	0.470238	0
817	F	1	45	0	0	0	108	92	108	78	108	85	0	0	60	165	22.0386	2	0	108	1	0.654545	1
818	H	0	30	0	0	1	119	95	118	65	118.5	80	0	0	56	199	14.1411	1	0	76	0	0.38191	0
819	F	1	27	0	0	0	106	88	119	83	112.5	85.5	0	0	61.7	153	26.3574	3	0	77	0	0.503268	1
820	H	0	62	1	0	0	167	95	183	95	175	95	1	0	81.9	185	23.9299	2	0	98	0	0.52973	1
821	H	0	25	0	0	0	118	74	137	111	127.5	92.5	1	0	65.1	177	20.7795	2	0	79	0	0.446328	0
822	H	0	23	0	0	0	108	77	132	86	120	81.5	0	0	50.6	175	16.5224	1	0	65	0	0.371429	0
823	F	1	27	0	0	0	134	91	99	74	116.5	82.5	0	0	62.1	168	22.0026	2	0	79	0	0.470238	0
825	F	1	56	0	0	1	114	68	123	83	118.5	75.5	0	0	55	167	19.721	2	0	81	0	0.48503	0
826	F	1	44	1	1	1	145	117	133	103	139	110	1	0	102	153	43.573	4	1	107	1	0.699346	1
827	F	1	34	0	0	1	120	80	113	73	116.5	76.5	0	0	62.4	164	23.2005	2	0	74	0	0.45122	0
828	H	0	43	0	0	0	144	89	166	90	155	89.5	1	0	62.8	167	22.5178	2	0	81	0	0.48503	0
829	F	1	61	0	0	1	149	109	133	79	141	94	1	0	96	170	33.218	4	1	114	1	0.670588	1
830	F	1	54	0	0	0	110	83	109	83	109.5	83	0	0	64.2	157	26.0457	3	0	95	1	0.605096	1
831	F	1	24	0	0	0	116	90	116	84	116	87	0	0	78.9	173	26.3624	3	0	97	1	0.560694	1
832	F	1	33	0	0	0	139	89	137	82	138	85.5	0	0	80.4	158	32.2064	4	1	100	1	0.632911	1
833	H	0	37	0	0	1	127	84	129	86	128	85	0	0	78	176	25.1808	3	0	82	0	0.465909	0
834	H	0	24	0	0	1	126	88	124	87	125	87.5	0	0	54.7	168	19.3807	2	0	75	0	0.446429	0
835	H	0	37	0	0	1	127	73	133	73	130	73	0	0	77	183	22.9926	2	0	76	0	0.415301	0
836	H	0	23	0	0	1	128	84	115	81	121.5	82.5	0	0	71.6	181	21.8553	2	0	86	0	0.475138	0
837	H	0	30	0	0	0	137	78	127	87	132	82.5	0	0	67.1	185	19.6056	2	0	83	0	0.448649	0
838	F	1	27	0	0	1	114	74	117	89	115.5	81.5	0	0	54	167	19.3625	2	0	74	0	0.443114	0
839	F	1	20	0	0	1	103	74	99	69	101	71.5	0	0	65.4	172	22.1065	2	0	84	0	0.488372	0
840	H	0	35	0	0	1	135	85	116	92	125.5	88.5	0	0	79.9	180	24.6605	2	0	86	0	0.477778	0
841	F	1	48	0	0	0	106	70	102	82	104	76	0	0	91	163	34.2504	4	1	118	1	0.723926	1
842	F	1	43	0	0	0	121	79	121	76	121	77.5	0	0	79.8	154	33.6482	4	1	108	1	0.701299	1
843	H	0	43	0	0	1	102	64	104	84	103	74	0	0	83.8	182	25.2989	3	0	97	0	0.532967	1
844	F	1	24	0	0	1	107	71	98	73	102.5	72	0	0	57.4	160	22.4219	2	0	70	0	0.4375	0
845	F	1	24	0	0	1	108	66	106	67	107	66.5	0	0	57.3	167	20.5457	2	0	74	0	0.443114	0
846	F	1	22	0	0	1	120	89	103	80	111.5	84.5	0	0	57.8	165	21.2305	2	0	84	0	0.509091	1
847	H	0	22	0	0	1	109	67	127	111	118	89	0	0	72.5	185	21.1833	2	0	87	0	0.47027	0
848	H	0	49	0	0	0	145	102	144	105	144.5	103.5	1	0	81.7	175	26.6776	3	0	91	0	0.52	1
849	H	0	39	0	0	1	137	100	117	89	127	94.5	1	0	77.1	178	24.334	2	0	89	0	0.5	0
850	H	0	25	0	0	1	120	80	120	81	120	80.5	0	0	74.8	175	24.4245	2	0	82	0	0.468571	0
851	F	1	27	0	0	0	103	84	95	65	99	74.5	0	0	53	160	20.7031	2	0	82	0	0.5125	1
852	H	0	27	0	0	0	143	80	145	80	144	80	1	0	63.7	178	20.1048	2	0	79	0	0.44382	0
853	H	0	23	0	0	1	112	79	115	71	113.5	75	0	0	70	173	23.3887	2	0	78	0	0.450867	0
854	F	1	26	0	0	0	123	88	132	89	127.5	88.5	0	0	53	159	20.9644	2	0	75	0	0.471698	0
856	F	1	45	0	0	0	122	80	132	83	127	81.5	0	0	73	160	28.5156	3	0	126	1	0.7875	1
857	H	0	41	0	0	1	114	80	126	82	120	81	0	0	69	179	21.5349	2	0	80	0	0.446927	0
858	H	0	30	0	0	0	124	82	124	80	124	81	0	0	64	161	24.6904	2	0	75	0	0.465839	0
859	F	1	54	0	0	0	118	85	124	80	121	82.5	0	0	64	177	20.4284	2	0	89	1	0.502825	1
860	H	0	32	0	0	0	108	65	106	69	107	67	0	0	62.5	187	17.873	1	0	82	0	0.438503	0
861	H	0	86	0	0	1	151	85	155	86	153	85.5	1	0	56.7	174	18.7277	2	0	88	0	0.505747	1
862	F	1	25	0	0	1	105	66	106	74	105.5	70	0	0	45.1	166	16.3667	1	0	66	0	0.39759	0
863	H	0	30	0	0	1	117	88	110	77	113.5	82.5	0	0	66.1	186	19.1063	2	0	78	0	0.419355	0
864	H	0	45	0	0	1	131	81	131	81	131	81	0	0	63.2	179	19.7247	2	0	86	0	0.480447	0
865	F	1	40	0	0	1	132	87	118	95	125	91	1	0	58	163	21.83	2	0	88	1	0.539877	1
866	F	1	21	0	0	1	114	70	110	69	112	69.5	0	0	51.8	169	18.1366	1	0	72	0	0.426036	0
867	F	1	28	0	0	0	123	73	123	73	123	73	0	0	90.6	177	28.9189	3	0	145	1	0.819209	1
868	H	0	30	0	0	1	95	63	104	64	99.5	63.5	0	0	55	184	16.2453	1	0	78	0	0.423913	0
869	F	1	50	0	0	0	172	114	159	116	165.5	115	1	0	62.6	166	22.7174	2	0	96	1	0.578313	1
870	F	1	69	1	1	1	138	83	158	97	148	90	1	0	64.5	155	26.847	3	0	101	1	0.651613	1
871	F	1	33	0	0	1	129	86	129	86	129	86	0	0	79.8	165	29.3113	3	0	101	1	0.612121	1
872	H	0	21	0	0	1	123	81	123	81	123	81	0	0	74	182	22.3403	2	0	80	0	0.43956	0
873	H	0	25	0	0	1	110	65	110	65	110	65	0	0	67.8	188	19.1829	2	0	88	0	0.468085	0
874	H	0	25	0	0	0	146	88	146	88	146	88	1	0	63.9	191	17.516	1	0	81	0	0.424084	0
875	H	0	58	0	0	1	140	95	133	88	136.5	91.5	1	0	98.5	177	31.4405	4	1	116	1	0.655367	1
876	F	1	23	0	0	0	100	66	96	59	98	62.5	0	0	56.4	166	20.4674	2	0	86	0	0.518072	1
877	H	0	30	0	0	1	120	90	130	90	125	90	1	0	63	175	20.5714	2	0	80	0	0.457143	0
878	F	1	54	1	1	0	163	110	160	112	161.5	111	1	0	80.8	165	29.6786	3	0	121	1	0.733333	1
880	H	0	69	0	0	0	164	80	180	65	172	72.5	1	0	60	171	20.5191	2	0	85	0	0.497076	0
881	F	1	27	0	0	1	112	76	124	74	118	75	0	0	48	163	18.0662	1	0	72	0	0.441718	0
882	F	1	20	0	0	1	100	81	101	75	100.5	78	0	0	57.9	176	18.6919	2	0	66	0	0.375	0
883	H	0	36	0	0	1	125	80	98	70	111.5	75	0	0	61	179	19.0381	2	0	76	0	0.424581	0
884	H	0	38	0	0	0	109	77	126	69	117.5	73	0	0	54	170	18.6851	2	0	76	0	0.447059	0
885	F	1	46	0	0	0	100	74	114	76	107	75	0	0	65.6	173	21.9185	2	0	97	1	0.560694	1
886	H	0	45	0	0	1	115	85	112	96	113.5	90.5	1	0	86.2	187	24.6504	2	0	98	0	0.524064	1
887	H	0	23	0	0	1	123	84	110	66	116.5	75	0	0	53.4	177	17.0449	1	0	67	0	0.378531	0
888	H	0	20	0	0	1	112	84	115	83	113.5	83.5	0	0	104	190	28.8089	3	0	103	1	0.542105	1
889	H	0	21	0	0	0	114	77	118	71	116	74	0	0	72	185	21.0373	2	0	80	0	0.432432	0
890	F	1	35	0	0	1	92	60	88	56	90	58	0	0	64.3	157	26.0863	3	0	84	0	0.535032	1
891	F	1	52	1	0	1	175	121	165	127	170	124	1	0	64.2	160	25.0781	3	0	95	1	0.59375	1
892	F	1	35	0	0	0	98	74	92	59	95	66.5	0	0	66.8	163	25.1421	3	0	88	1	0.539877	1
893	F	1	39	0	0	1	133	98	118	88	125.5	93	1	0	71.8	178	22.6613	2	0	94	1	0.52809	1
894	H	0	26	0	0	0	114	69	119	80	116.5	74.5	0	0	74.4	203	18.0543	1	0	89	0	0.438424	0
895	F	1	42	0	0	0	111	83	108	84	109.5	83.5	0	0	52.3	162	19.9284	2	0	82	0	0.506173	1
896	H	0	30	0	0	1	124	91	126	83	125	87	0	0	66.3	174	21.8985	2	0	74	0	0.425287	0
897	F	1	22	0	0	1	131	104	118	72	124.5	88	0	0	94.6	160	36.9531	4	1	100	1	0.625	1
898	H	0	24	0	0	1	134	80	127	79	130.5	79.5	0	0	58.9	175	19.2327	2	0	69	0	0.394286	0
899	F	1	35	0	0	1	117	73	107	74	112	73.5	0	0	99.9	183	29.8307	3	0	97	1	0.530055	1
900	H	0	22	0	0	1	127	79	126	77	126.5	78	0	0	56.3	181	17.1851	1	0	74	0	0.40884	0
901	H	0	41	0	0	0	132	102	127	82	129.5	92	1	0	70.7	182	21.344	2	0	86	0	0.472527	0
902	H	0	35	0	0	0	137	93	133	89	135	91	1	0	87.3	175	28.5061	3	0	86	0	0.491429	0
903	F	1	25	0	0	1	110	75	108	69	109	72	0	0	57	169	19.9573	2	0	88	1	0.52071	1
904	F	1	29	0	0	0	122	82	114	86	118	84	0	0	53	168	18.7783	2	0	76	0	0.452381	0
905	F	1	22	0	0	1	99	73	98	72	98.5	72.5	0	0	55	160	21.4844	2	0	74	0	0.4625	0
906	F	1	22	0	0	1	79	60	91	74	85	67	0	0	90	170	31.1419	4	1	97	1	0.570588	1
907	H	0	28	0	0	0	137	79	134	69	135.5	74	0	0	88	185	25.7122	3	0	97	0	0.524324	1
908	H	0	23	0	0	1	143	81	144	85	143.5	83	1	0	83	188	23.4835	2	0	93	0	0.494681	0
909	H	0	50	0	0	0	127	72	121	77	124	74.5	0	0	67	182	20.227	2	0	90	0	0.494505	0
910	H	0	30	0	0	0	115	76	115	70	115	73	0	0	55	177	17.5556	1	0	76	0	0.429379	0
911	H	0	24	0	0	0	135	96	130	80	132.5	88	0	0	45	176	14.5274	1	0	68	0	0.386364	0
912	H	0	47	0	0	1	99	69	106	75	102.5	72	0	0	85	187	24.3072	2	0	97	0	0.518717	1
913	H	0	38	0	0	1	128	83	119	72	123.5	77.5	0	0	54	188	15.2784	1	0	64	0	0.340426	0
914	H	0	26	0	0	0	119	82	119	76	119	79	0	0	68	189	19.0364	2	0	83	0	0.439153	0
915	H	0	23	0	0	0	132	96	125	86	128.5	91	1	0	91	187	26.023	3	0	87	0	0.465241	0
916	H	0	30	0	0	1	98	65	104	69	101	67	0	0	55	178	17.3589	1	0	70	0	0.393258	0
917	F	1	25	0	0	0	118	93	126	80	122	86.5	0	0	55	179	17.1655	1	0	71	0	0.396648	0
918	F	1	20	0	0	1	122	89	124	99	123	94	1	0	60	170	20.7612	2	0	72	0	0.423529	0
919	H	0	27	0	0	0	146	110	152	100	149	105	1	0	55	188	15.5613	1	0	71	0	0.37766	0
920	F	1	36	0	0	0	112	81	108	83	110	82	0	0	109	174	36.0021	4	1	102	1	0.586207	1
921	F	1	20	0	0	1	119	76	92	69	105.5	72.5	0	0	60	169	21.0077	2	0	77	0	0.455621	0
922	H	0	49	0	0	1	117	76	110	76	113.5	76	0	0	73	181	22.2826	2	0	85	0	0.469613	0
923	H	0	22	0	0	0	124	69	107	70	115.5	69.5	0	0	65	180	20.0617	2	0	76	0	0.422222	0
924	H	0	59	0	0	1	120	85	123	85	121.5	85	0	0	103	184	30.423	4	1	99	0	0.538043	1
925	H	0	26	0	0	1	122	75	140	83	131	79	0	0	51	174	16.845	1	0	70	0	0.402299	0
926	H	0	38	0	0	1	129	87	113	85	121	86	0	0	66	187	18.8739	2	0	86	0	0.459893	0
927	H	0	69	0	0	1	102	67	107	69	104.5	68	0	0	63	191	17.2693	1	0	71	0	0.371728	0
928	H	0	46	0	0	0	118	89	132	78	125	83.5	0	0	68	190	18.8366	2	0	77	0	0.405263	0
929	H	0	52	0	0	0	143	107	139	109	141	108	1	0	60	174	19.8177	2	0	84	0	0.482759	0
930	H	0	37	0	0	0	126	87	134	91	130	89	0	0	75	174	24.7721	2	0	88	0	0.505747	1
931	F	1	28	0	0	1	147	90	124	97	135.5	93.5	1	0	68	157	27.5873	3	0	95	1	0.605096	1
932	F	1	26	0	0	1	111	75	103	74	107	74.5	0	0	72	180	22.2222	2	0	82	0	0.455556	0
933	H	0	22	0	0	0	151	77	141	83	146	80	1	0	55	182	16.6043	1	0	65	0	0.357143	0
934	F	1	26	0	0	0	102	67	100	69	101	68	0	0	75	182	22.6422	2	0	83	0	0.456044	0
935	H	0	40	0	0	0	128	94	142	93	135	93.5	1	0	64	184	18.9036	2	0	81	0	0.440217	0
936	F	1	40	0	0	1	130	90	113	85	121.5	87.5	0	0	66.2	169	23.1785	2	0	91	1	0.538462	1
937	F	1	29	0	0	0	124	91	117	76	120.5	83.5	0	0	63.7	174	21.0398	2	0	73	0	0.41954	0
938	H	0	38	0	0	0	115	77	107	62	111	69.5	0	0	62.6	171	21.4083	2	0	70	0	0.409357	0
939	F	1	44	0	0	1	125	88	116	83	120.5	85.5	0	0	78.4	163	29.5081	3	0	86	0	0.527607	1
940	H	0	25	0	0	0	147	89	128	85	137.5	87	0	0	78.4	177	25.0247	3	0	86	0	0.485876	0
941	F	1	24	0	0	1	99	67	107	81	103	74	0	0	53.4	167	19.1473	2	0	67	0	0.401198	0
942	F	1	32	0	0	0	128	74	124	73	126	73.5	0	0	74.9	161	28.8955	3	0	98	1	0.608696	1
943	F	1	26	0	0	1	110	75	112	71	111	73	0	0	49.7	176	16.0447	1	0	64	0	0.363636	0
944	H	0	26	0	0	0	119	83	120	81	119.5	82	0	0	61.2	169	21.4278	2	0	69	0	0.408284	0
945	F	1	20	0	0	0	114	76	103	74	108.5	75	0	0	91.1	164	33.8712	4	1	88	1	0.536585	1
946	H	0	46	0	0	0	124	71	138	95	131	83	0	0	70.4	173	23.5223	2	0	84	0	0.485549	0
947	F	1	38	0	0	0	129	92	128	100	128.5	96	1	0	97.5	166	35.3825	4	1	106	1	0.638554	1
948	F	1	37	0	0	1	107	77	101	70	104	73.5	0	0	74.8	159	29.5874	3	0	91	1	0.572327	1
949	H	0	26	0	0	0	144	80	118	74	131	77	0	0	59.7	172	20.1798	2	0	74	0	0.430233	0
950	H	0	47	0	0	1	139	94	135	93	137	93.5	1	0	63.3	173	21.1501	2	0	82	0	0.473988	0
951	F	1	39	1	1	1	116	84	116	86	116	85	1	1	86.6	165	31.809	4	1	85	0	0.515152	1
952	H	0	56	0	0	0	114	69	122	70	118	69.5	0	0	52.1	166	18.907	2	0	71	0	0.427711	0
953	H	0	29	0	0	0	116	66	120	63	118	64.5	0	0	61	174	20.148	2	0	75	0	0.431034	0
954	H	0	29	0	0	0	106	69	112	72	109	70.5	0	0	62.9	169	22.023	2	0	72	0	0.426036	0
955	F	1	31	0	0	1	95	72	107	80	101	76	0	0	67.1	160	26.2109	3	0	90	1	0.5625	1
956	H	0	28	0	0	0	122	75	127	74	124.5	74.5	0	0	67.1	177	21.4179	2	0	76	0	0.429379	0
957	H	0	20	0	0	0	136	83	131	75	133.5	79	0	0	71	186	20.5226	2	0	80	0	0.430108	0
958	H	0	42	0	0	1	116	63	104	65	110	64	0	0	64.5	180	19.9074	2	0	76	0	0.422222	0
959	H	0	60	0	0	0	115	86	104	71	109.5	78.5	0	0	53.3	166	19.3424	2	0	80	0	0.481928	0
960	H	0	20	0	0	0	116	77	113	79	114.5	78	0	0	68.4	175	22.3347	2	0	75	0	0.428571	0
961	F	1	28	0	0	0	113	80	114	82	113.5	81	0	0	76.8	156	31.5582	4	1	102	1	0.653846	1
962	F	1	37	0	0	1	105	76	99	79	102	77.5	0	0	68.8	152	29.7784	3	0	99	1	0.651316	1
963	F	1	39	0	0	0	144	99	137	97	140.5	98	1	0	107.9	166	39.1566	4	1	108	1	0.650602	1
964	F	1	23	0	0	1	107	81	104	63	105.5	72	0	0	57.9	149	26.0799	3	0	82	0	0.550336	1
965	F	1	26	0	0	0	109	75	109	76	109	75.5	0	0	67.7	157	27.4656	3	0	88	1	0.56051	1
966	F	1	36	0	0	1	109	79	117	80	113	79.5	0	0	112.6	170	38.9619	4	1	116	1	0.682353	1
967	H	0	38	0	0	0	126	79	117	80	121.5	79.5	0	0	61.9	178	19.5367	2	0	73	0	0.410112	0
968	F	1	34	0	0	0	107	72	112	86	109.5	79	0	0	93.6	182	28.2575	3	0	105	1	0.576923	1
969	F	1	26	0	0	0	120	85	109	77	114.5	81	0	0	48.4	167	17.3545	1	0	74	0	0.443114	0
970	H	0	30	0	0	0	100	40	101	73	100.5	56.5	0	0	89.9	180	27.7469	3	0	93	0	0.516667	1
971	F	1	72	0	0	1	157	105	148	112	152.5	108.5	1	0	82.8	162	31.5501	4	1	106	1	0.654321	1
972	F	1	39	1	0	1	117	83	124	99	120.5	91	1	0	103.3	167	37.0397	4	1	117	1	0.700599	1
973	H	0	49	0	0	1	158	103	160	103	159	103	1	0	87	174	28.7356	3	0	98	0	0.563218	1
974	H	0	37	0	0	1	128	90	127	88	127.5	89	0	0	65	175	21.2245	2	0	83	0	0.474286	0
975	H	0	65	0	0	0	115	86	112	87	113.5	86.5	0	0	86	170	29.7578	3	0	110	1	0.647059	1
976	F	1	26	0	0	0	104	73	112	71	108	72	0	0	54	167	19.3625	2	0	73	0	0.437126	0
977	H	0	22	0	0	0	134	98	125	81	129.5	89.5	0	0	63	175	20.5714	2	0	71	0	0.405714	0
978	H	0	47	0	0	0	152	100	132	97	142	98.5	1	0	85	185	24.8356	2	0	94	0	0.508108	1
979	F	1	22	0	0	1	107	73	143	89	125	81	0	0	73	170	25.2595	3	0	103	1	0.605882	1
980	F	1	60	0	0	0	138	120	137	92	137.5	106	1	0	83	160	32.4219	4	1	103	1	0.64375	1
981	H	0	25	0	0	1	124	75	112	76	118	75.5	0	0	59	170	20.4152	2	0	74	0	0.435294	0
982	H	0	37	0	0	0	121	77	101	59	111	68	0	0	73	177	23.3011	2	0	85	0	0.480226	0
983	F	1	25	0	0	1	118	88	113	76	115.5	82	0	0	60	161	23.1473	2	0	75	0	0.465839	0
984	H	0	36	0	0	1	113	90	113	92	113	91	1	0	65	176	20.984	2	0	77	0	0.4375	0
985	F	1	28	0	0	1	105	77	101	58	103	67.5	0	0	51	171	17.4413	1	0	70	0	0.409357	0
986	F	1	24	0	0	0	105	76	107	82	106	79	0	0	54	157	21.9076	2	0	72	0	0.458599	0
987	F	1	25	0	0	1	97	62	95	59	96	60.5	0	0	50	160	19.5312	2	0	80	0	0.5	0
988	H	0	48	0	0	0	142	100	153	100	147.5	100	1	0	57	179	17.7897	1	0	71	0	0.396648	0
989	H	0	27	0	0	0	121	74	120	75	120.5	74.5	0	0	83	171	28.3848	3	0	92	0	0.538012	1
990	F	1	37	0	0	0	93	67	105	78	99	72.5	0	0	76	163	28.6048	3	0	99	1	0.607362	1
991	F	1	45	1	0	1	141	178	160	110	150.5	144	1	0	99	170	34.2561	4	1	100	1	0.588235	1
992	H	0	24	0	0	0	125	75	124	77	124.5	76	0	0	66	180	20.3704	2	0	81	0	0.45	0
993	H	0	31	0	0	1	132	88	121	82	126.5	85	0	0	51	162	19.433	2	0	67	0	0.41358	0
